# Supplementary material for: Fibrillar adhesion dynamics govern the timescales of nuclear mechano-response via the vimentin cytoskeleton
Source: Nat Mater. 2026 Apr 29;25(7):1252–63. doi: 10.1038/s41563-026-02590-x (PMC13322966; doi:10.1038/s41563-026-02590-x)
Supplement: Supplementary file 5 — Statistical source data for the data presented in supplementary figures. [file 41563_2026_2590_MOESM5_ESM.xlsx]

## Sheet: Supplementary Figure 1
Panel SI 1c												Panel SI 1 f			Panel SI 1 h			Panel SI 1 j			Panel SI 1 l			Panel SI 1 n			Panel SI 1 p			Panel SI 1 r
% area occupied by basal actin						% area occupied by Snaka51						% Snaka51 positive area			% Basal Actin positive area			% area occupied by vimentin			N/C YAP			% Basal Actin positive area			% Basal Actin positive area			% Basal Actin positive area
DMSO	Bleb	CytoD	Y27	LatA		DMSO	Bleb	CytoD	Y27	LatA		DMSO	SMIFH2		DMSO	SMIFH2		DMSO	SMIFH2		DMSO	SMIFH2		Scramble	PUR4		Control	Glut		Control	a5b1
																											Control DMSO	Glut DMSO
11.61	19.69	20.96	18.64	13.9		8.06	9.55	12.96	6.8	0.349		9.87	1.4		14.086	13.993		88.2366	46.1389		1.46574	1.08128		16.545	14.014		13.95	2.01		22.04	4.72
9.85	14.78	28.16	6.58	2.46		11.67	12.11	12.6	7.89	0		9.1	7.7		2.322	6.871		86.4352	59.8638		1.96448	1.17034		10.626	1		28.87	3.17		15.87	13.46
8.73	11.87	14.71	9.72	12.02		7.92	7.81	17.16	3.86	0		5	2.4		6.126	9.25		76.1525	57.9924		1.48795	1.50633		26.411	18.646		18.055	5.28		21.94	19.04
13.11	17.72	18.91	8.16	5.17		10.42	7.92	9.17	4.87	0		7.1	2.2		11.852	3.388		87.5351	68.2766		1.68372	1.51566		1.258	9.103		11.87	6.13		17.85	18.87
22.79	15.38	28.7	20.38	7.12		18.8	5.35	13.33	4.53	2.596		4	6.4		23.469	14.629		80.1763	68.2766		2.01501	1.34901		22.789	16.709		13.48	4.918		17.69	13.39
15.34	6.14	29.1	13.41	16.97		9.57	6.71	17.58	4.1	1.97		12.2	7		10.453	11.795		88.0648	63.4521		2.08335	1.34999		16.69	0		20.71	8.164		0.92	25.12
17.15	2.25	16.67	22.46	9.95		14.45	7.1	14.58	4.09	5.371		4.7	0.2		9.911	12.747		74.4767	54.8144		2.09297	1.47065		26.303	15.26		13.376	6.519		6.96	7.89
16.77	7.02	13.15	7.6	6.43		5.52	11.07	21.27	6.79	0		12.3	4		25.797	8.739		82.6481	67.9335		2.01344	1.36975		22.878	4.423		8.73	2.898		12.61	3.15
19.51	12.78	18.32	14.6	6.52		7.11	11.27	12.6	2.47	2.236		9.7	11.7		23.351	11.572		81.2089	62.7209		1.64281	1.54684		19.672	9.968		8.94	8.048		33.54	0.1
15.86	17.19	24	12.5	10.34		11.59	8.07	15.94	11.49	4.159		2.1	1.4		10.043	24.041		76.9499	57.7628		1.64727	1.38184		22.06	10.185		18.737	8.034		13.32	0.1
17.75	12.18	26.27	11.4	5.64		5.8	8.25	13.16	5.14	4.11		4.9	8.1		7.457	6.511		87.8194	60.92		1.78768	1.35287		5.259	5.252		32.95	6.797		29.72	11.04
13.9	20.53	24.27	19.53	6.47		7.41	5.4	21.74	8.8	0.627		7.4	4.1		19.209	17.945		80.088	64.3532		1.58676	1.27593		21.877	0		9.82	5.807		21.76	1.58
16.1	11.64	21.27	11.46	11.11		3.96	11.42	22.57	4.06	0		6.9	12.2		12.753	7.683		83.6934	74.8246		1.75981	1.16532		4.984	8.773		17.748	5.538		9.9	1.31
26.5	11.7	20.2	26.7	7.33		13.98	10.05	18.46	10.22	2.229		0.6	0.2		14.738	7.37		88.334	78.6917		1.71037	1.36631		27.095	17.294		19.227	11.418		4.66	15.74
4.2	10.6	27.81	26.29	4.62		6.65	6.89	16.6	5.38	1.189		1	2.5		24.807	19.144		76.678	57.8626		1.70666	1.46909		1.531	21.27		24.182	17.219		16.89	23.29
12.68	17.93	13.83	6.97	13.81		7.04	5.45	9.97	3.81	2.514		1.4	8.4		18.194	25.74		84.1976	51.8882		1.57176	1.46823		34.4	24.611		14.834	8.122		16.28	13.332
22.91	16.9	23.83	11.48	12.39		8.67	10.41	8.28	1.99	3.953		1	4.8		21.063	17.468		85.1252	61.163		1.3862	1.9639		15.821	21.709		19.202	13.949		25.87	7.43
19.99	20.7	24.99	14.91	4.77		4.73	7.87	6.29	4.45	3.456		4.4	9.9		17.617	20.704		82.8488	75.0181		1.77559	1.39951		29.932	0		26.559	13.25		17.07	19.13
26.07	15.61	15.3	10.51	6.39		6.67	12.05	6.13	2.24	3.287		1.4	3.9		11.791	8.658		85.911	67.9428		1.25794	1.26531		5.32	16.462		12.815	10.783		24.06	19.01
13.47	10	27.59	7.69	5.7		10.65	15	14.73	5.25	4.298		5	10.8		19.068	14.227		79.3092	75.4181		1.90093	1.41535		20.572	12.485		20.207	12.93		29.86	22.48
26	10.68	23.04	5.31	0.88		7.7	10.55	7.22	3.73	7.36		14.1	0.3		18.265	9.049		85.9843	59.8732		1.88853	1.40718		11.376	28.133		6.767	12.65		9.88	12.03
18.23	14.23	26.3	19.77	14.24		11.54	12.62	8.95	8.42	0		8	0.8		21.116	17.019		88.9892	75.7172		2.23515	1.37378		21.765	29.905		17.833	24.666		30.98	11.17
10.956	4.562	30.3	10.73	6.42		10.98	12.48	6.84	5.93	3.606		7.7	1.6		19.136	17.954		74.6825	72.7633		1.6207	1.16872		13.53	21.776		4.772	20.974		13.56	19.21
10.841	11.068	14.11	3.82	5.95		11.17	12.55	13.36	1.52	0		3.6	0.9		17.094	22.185		89.8394	61.7694		1.82335	1.41208		19.378	16.967		21.15	11.042		28.02	24.16
4.045	11.169	26.39	3.165	9.34		15.17	10.8	14.73	2.56	0.509		4	7.8		16.773	1.92		91.8936	83.7072		2.30594	1.25946		9.366	15.7		36.15	11.8		34.38	19.26
6.29	7.652	16.274	3.925	7.27		19.38	9.9	16	4.07	2.02		7.2	8		16.243	16.655		94.4564	76.5313		1.92145	1.5158		22.323	30.984		18.14	19.54		33.12	20.88
7.505	9.418	7.549	10.625	7.24		14.23	11.88	14.27	3.67	0		5.3	6.3		26.159	20.194		77.3489	42.8425		2.15278	1.58946		15.068	7.89		16	2.26		26.13	24.34
8.644	9.235	5.05	5.574	0.865		10.21	11.64	16.45	4.51	6.946		5.7	10.2		26.689	8.829		76.4023	65.3059		2.00246	1.92586		19.732	14.303		0.54	3.48		17.05	27.28
13.962	2.855	11.02	6.193	7.904		16.17	14.6	18.1	8.4	3.343		5.2	5		4.085	12.764		75.7451	76.2809		1.98934	1.87547		13.404	0		0.29	0.64		25.49	29.95
17.995	11.52	1.03	3.126	6.968		13.94	10.16	15	5.34	0.267		7.1	8.3		23.095	21.974		72.4341	66.5833		1.55507	1.14489		19.998	0		21.75	0.6		12.36	0.1
0.665	3.268	4.655	1.533	2.323		22.53	12.08	11.95	8.61	9.517		8	3.8		15.632	8.415		88.4123	89.0318		1.8385	1.26606		16.171	6.534		19.84	2.32		30.72	8.77
1.606	1.505	10.407	5.127	5.688		17.3	10.7	11.95	3.85	2.385		8.2	3.7		9.881	10.636		96.5735	68.5607		2.45031	1.27232		28.004	10.715		7.74	1.53		18.37	24.46
11.854	12.426	0.853	3.165	3.511		13.41	8.19	13.44	4.47	3.664		8.3	1.8		16.3	16.665		83.4236	76.651		1.88882	1.58244		34.793	1.125		19.35	1.47		17.82	18.6
2.033	1.669	7.936	4.079	12.49		19.27	8.7	18.92	0.28	0.121		10.2	2		24.449	14.195		91.4788	74.2408		2.34762	1.5792		15.656	1.349		4.05	5.89		19.25	23.41
12.365	2.696	5.491	16.061	1.842		10.4	10.08	13.04	9.6	2.449		5.1	4.4		11.606	6.403		84.7091	72.2769		2.2248	1.42513		29.861	2.14		26.14	12.19		10.42	15.39
9.147	13.485	30.934	4.98	4.932		14.63	5.097	20.13	5.86	3.583		3.1	2.6		20.7	8.879		79.3899	65.1399		1.64043	1.44025		13.463	7.19		22.35	1.58		37.45	16.98
15.248	7.017	16.239	12.052	3.403		12.51	14.178	12.65	6.96	9.174		3.3	2.3		25.901	19.023		85.4743	74.5786		1.64722	1.33031		28.328	0		13.31	9.17		15.57	24.03
11.165	11.557	23.816	3.767	1.984		14.19	11.733	16.77	4.26	13.561		6.2	2.5		12.667	16.904		81.129	59.3416		2.01872	1.72479		14.752	14.525		28	4.89		21.32	17.07
22.304	27.037	23.134	10.484	5.853		18.46	2.393	8.64	7.12	6.608		3.4	7.9		23.324	0.934		89.5565	56.9003		1.54795	1.49734		27.756	17.221		18.68	9.9		13.08	11.35
18.644	14.016	19.241	12.965	1.051		9.1	7.082	17.2	8.25	0		10	0.8		10.938	12.491		88.1941	64.7805		2.21981	1.65265		30.382	8.238		19.19	12.52		12.24	15.01
11.148	26.083	26.658	12.054	5.852		19.41	12.873	21.99	8.44	1.429		5.8	3.2		5.956	19.644		86.3933	75.5201		1.90462	1.52114		18.6	0		17.58	20.49			14.86
5.89	17.288	32.138	7.917	7.705		19.3	10.361	12.08	5.34	6.633		1.8	4.3		16.199	15.815		87.5041	65.3783		1.46983	1.27291		26.171	12.829		21.68	1.68			17.67
23.938	22.072	13.737	13.629	3.503		4.99	11.51	11.57	3.75	2.863		6.2	1.5			13.756		82.6013	72.5601		1.93537	1.47648		32.44	19.62		7.31	0.95			21.59
23.656	9.288	12.421	1.375	7.566		3.568	3.823	17.98	9.89	3.665		5.3	3.5			0		92.4128	66.7058		1.84446	1.4436		23.867	15.676		21.33	4.76			4.42
3.304	19.854	20.871	3.374	6.163		10.642	4.142	8.75	10.62	2.867		7.1	5.1			7.807		75.3453	68.1646		1.69357	1.51844		9.313	29.133		20.43	3.42
18.99		21.278		16.762		5.145	7.126	20.1		10.455		5	1.6					87.1153	67.2595		1.67275	1.35896			19.115		27.18
14.166				5.368		11.024		12.3		3.298		5.5	4.5					93.408	59.3431		1.78461	1.47053			5.743
19.647				6.618		10.481		13.92		2.215		12.1	0.8					86.7776	45.6001		1.6436	1.44087			14.883
				6.185		6.685				0.458		7.8	3.9					91.8623	66.6052		1.79372	1.30448			29.35
				16.089		5.262				2.727		10.2	6.1					83.556	59.5297		1.65577	1.57724			24.237
				1.55		4.02473				2.095		13.8	0.2					87.663	59.6639		1.83929	1.4489			14.88
						4.134				2.148		6	1.3						66.1882		1.41265	1.19442			27.117
										6.535			4.7						59.5768		2.08685	1.34683			28.908
										0.315			1.9						60.8332		1.74896	1.4395
										3.747			0.8						53.0216		1.72752	1.28495
										9.219			4.9						61.7793		1.86171	1.29169
										8.541			2.7						60.2422		1.72663	1.24274
										13.444			0.5						67.809		1.5279	1.1877
										0.689			6.6						75.2915		1.40046	1.35298
										4.775			0						72.8709		1.75321	1.50697
										4.886			5.2						61.0651			1.98001
										1.17									66.2483			1.30679
										7.026												1.41615
										8.023												1.53622
										1.168												1.39813
										6.296												1.87586
										2.587
										7.749
										2.96
										3.614
										6.635
										8.08
										6.041
										6.906
										9.338
										1.431

## Sheet: Supplementary Figure 2
Panel SI 2 c			Panel SI 2 e			Panel SI 2 g			Panel SI 2 g
Paxillin Length (um)			% area occupied by fibrils			N/C YAP (Empty pattern)			N/C YAP (Filled pattern)
Empty	Filled		Empty	Filled		DMSO	CytoD		DMSO	CytoD
2.077	2.055		2.066	18.054		1.83682	1.72312		2.05384	2.13158
1.927	1.3		1.885	3.146		2.22494	1.66732		1.82076	2.82143
1.642	1.516		11.678	16.929		1.54091	1.77835		1.97191	2.13338
2.344	2.378		16.272	17.128		1.48648	1.39173		1.78305	1.60415
1.184	1.991		2.054	17.214		2.27268	1.91063		2.3724	1.47291
2.386	1.986		15.177	12.969		1.3547	1.62709		1.66324	1.54138
2.171	1.314		13.129	18.218		1.52507	1.51209		1.43263	2.23395
1.741	3.562		9.835	37.926		1.58758	2.04977		1.66637	2.0182
1.758	2.827		15.259	2.215		2.26157	1.86956		1.43308	4.92107
2.077	1.731		8.567	19.695		1.73697	1.49833		1.43459	2.4312
3.805	1.69		13.935	14.474		1.82343	1.75921		1.94751	1.66664
2.055	3.538		0.654	5.294		1.7382	1.53351		1.50761	2.14722
2.187	2.097		19.184	18.354		2.31425	1.56025		1.28004	2.3492
2.296	1.991		10.763	10.677		2.46777	2.19511		1.5453	2.04144
1.449	0.871		13.847	16.148		2.56272	1.72811		2.00473	3.03173
2.81	2.038		9.239	24.099		1.39138	2.53584		1.77882	1.04616
1.81	3.562		9.976	28.789		1.31016	1.52583		1.66233	2.25028
3.162	2.835		5.982	23.105		1.22142	1.35914		1.35336	1.54365
2.601	1.025		2.111	8.397		2.16918	2.39023		0.949692	2.24128
2.882	2.596		0	3.036		1.52867	1.44359		1.35124	1.75816
3.564	1.624		0.9	13.413		2.21603	1.7764		2.32702	1.80113
2.816	1.101		5.229	6.798		1.47662	1.49447		1.7613	2.44401
1.932	1.558		3.657	17.759		1.9078	1.05238		1.85029	1.72813
1.546	2.376		6.197	27.518		2.07061	1.79676		2.19546	2.18281
1.991	2.594		1.112	20.163		1.82548	1.32457		1.40844	1.53705
1.745	1.677		0	1.127		1.77894	1.56857		1.39186	2.12325
1.546	2.13		2.377	5.847		1.43818	1.54101		1.8514	1.80921
4.088	1.305		19.093	5.76		1.16727	1.79035		1.91624	1.92656
1.5	2.049		15.737	12.205		1.3356	1.74068		2.58133	1.56221
2.271	2.594		15.772	19.302		1.70624	1.36543		1.97598	1.65612
1.728	1.441		3.596	3.04		1.8398	1.32146		1.80221	2.03555
1.516	2.493		9.328	19.435		2.46397	1.92806		1.98601	1.84514
2.709	0.966		9.266	15.541		1.64696	1.39342		1.62796	1.92355
0.63	0.996		6.398	7.557		2.51743	1.64932		2.54049	1.85141
2.018	0.756		12.937	18.079		1.96019	1.49759		2.17558	2.24029
3.032	1.846		11.023	2.769		1.49528	2.49307		1.96118	1.46314
3.041	1.3		2.686	0.594		1.37441	1.36392		2.32284	1.62534
3.674	1.606		10.419	1.545		1.32103	1.28433		1.45076	2.34477
1.516	1.758		18.952	18.967		1.25979	0.886265		1.85623	2.28859
2.7	1.634		14.308	18.26		1.31826	1.5827		1.44329	1.47662
2.086	2.255		8.587	4.452		1.58158	1.52481		1.46211	1.54658
0.966	2.271		0.086	6.124		1.58673	1.43887		1.65049	1.76867
1.163	1.914		13.961	11.81		2.51819	1.69082		1.58638	1.16712
0.978	1.421		7.017	11.555		1.91955	1.72026		1.98886	1.62172
1.645	4.009		6.914	7.629		2.06336	1.63161		1.659	1.38199
2.835	1.207		10.462	21.319		1.34873	1.20173		1.10511	1.76646
1.408	3.026		0	7.872		1.57647	0.876948		1.7451	1.45022
1.404	3.072		10.897	4.434		1.66612	1.25321		2.08717	1.91912
3.374	1.745		14.808			1.66433	1.16633		1.34358	3.10643
1.453	1.296		1.068			1.6241	1.62883		2.78105	2.03493
3.381	1.62		6.433			3.13002	1.06242		1.77613	2.28853
1.558	1.404		7.883			1.87584	1.39066		1.3477	1.67826
1.408	2.184		3.114			2.47968	1.9367		1.6869	2.28389
1.207	1.168		10.882			2.61099	1.55542		2.3639	2.40047
1.624	2.097		3.579			1.34315	1.22228		1.87251	1.67937
2.398	0.891					2.24399	1.99839		2.02397	1.34342
1.846	0.823					1.41577	1.30095		1.53248	2.22178
1.677	1.731					1.30542	3.18758		1.48092	1.76165
3.032	1.731					1.45115	1.28459		1.48734	2.8944
0.978	1.504					1.59683	1.32677		1.70348	2.72365
2.359	1.741					2.0008	1.56414		1.43782	2.3268
1.128	1.207					1.90301	1.99115		1.24521	2.25422
1.731	1.3					1.46803	2.25108		2.2549	1.74759
2.841	0.978					1.29906	2.28483		1.82619	1.92658
1.839	2.184					2.11842	1.15253		1.57629	2.02527
1.606	2.326					2.32316	1.40846		1.70218	2.76399
3.925	1.839					1.43685	1.45512		1.98282	1.67213
1.947	0.871					1.69721	1.39134		1.14022	1.70206
1.741	2.052					1.7965	1.48239		1.59927	1.42212
2.163	2.484					3.08847	2.00297		2.26686	2.31265
1.193	4.595					1.64571	1.74671		1.55648	2.88379
1.731	1.758					3.73593	1.0494		2.60413	1.40301
2.378	1.101					1.90091	1.53777		1.4918	3.19898
3.579	2.521					1.09331	1.40809		2.11169	1.48287
1.62	1.836					1.63794	1.38666		2.63691	1.40439
1.148	2.87					0.979008	1.22682		1.7979	2.7211
1.353	1.259					1.28499	1.34197		1.29507	1.94799
2.291	2.486					2.59013	1.33515		2.79323	3.22807
2.637	1.516					2.10991	1.99963		2.01075	1.66735
1.163	1.535					1.86585	1.54164		1.68207	1.55452
2.203	1.652					1.7114	1.16537		2.59679	3.40193
1.677	0.683					2.00867	1.7071		1.40692	1.32745
3.794	1.296					2.19882	1.48004		1.18655	3.68821
3.353	1.558					1.52905	1.91551		2.58219	1.31906
2.16	2.719					1.92484	1.13465			1.82211
2.542	1.404					1.72053	1.50953			2.82589
3.889	2.916					1.51545	1.3648			2.02948
0.996	1.558					1.25597	1.28774			2.04174
1.064	2.226					1.53993	1.15845			1.43308
1.986	3.538					1.63027	2.05298			2.77538
1.741	2.291						1.64622			1.44041
1.677	1.836						1.62048			2.41315
1.864	2.437						1.71551
1.944	1.886						1.31289
1.781	2.184						1.76365
2.163	2.018						1.16607
1.025	1.728						1.19216
3.249	1.971						2.22334
1.5	3.694						1.12024
1.69	1.264						1.27576
2.376	3.242						1.18452
2.916	1.516						1.66528
1.193	1.296						1.8797
2.13	2.018						1.17155
2.437	3.901						1.37961
3.691	1.188						1.08963
2.055	1.991						1.5565
1.296	1.947						1.52181
3.458	1.516						1.13903
2.672	1.193						1.37167
1.947	1.731
1.687	2.268
2.271	1.085
1.527	2.052
1.163	2.055
2.009	2.052
2.291	1.336
1.606	1.259
3.41	3.562
4.794	3.562
2.331	2.16
2.184	3.782
2.63	1.731
1.546	1.991
1.512	3.247
2.7	1.516
3.889	1.677
0.823	1.741
1.5	2.7
3.304	3.686
2.378	4.067
2.077	1.504
2.528	1.383
2.097	2.465
2.271	4.407
2.226	2.934
1.652	2.268
2.268	1.62
2.063	1.62
3.032	3.483
1.849	1.336
2.009	2.816
1.064	2.184
2.882	1.858
1.69	1.956
1.441	1.314
1.864	2.063
0.871	1.81
2.203	2.391
1.886	5.09
2.052	2.386
1.085	2.612
2.049	2.427
1.573	1.731
2.122	1.947
1.404	1.595
1.296	1.025
2.601	1.336
2.918	1.3
1.677	1.512
0.891	1.314
1.645	0.756
1.573	1.886
2.702	1.3
1.839	1.527
0.978	2.122
1.839	2.055
2.163	1.08
1.634	1.404
1.404	1.207
1.708	1.101
1.741	2.787
2.768	1.259
1.781	1.728
4.585	2.672
1.421	2.768
2.398	2.971
1.546	1.504
1.849	2.463
2.612	2.077
1.148	2.918
2.61	2.086
1.264	1.504
2.596	2.594
1.758	3.463
2.851	1.085
1.62	1.421
2.386	1.112
1.085	2.601
1.064	2.528
1.527	1.408
2.063	3.055
1.383	2.226
2.594	2.987
1.971	2.063
0.764	0.891
2.505	2.226
1.864	1.731
1.404	1.62
1.188	3.355
1.168	1.634
1.606	1.527
1.606	3.674
2.271	2.802
2.486	3.59
2.097	3.032
1.652	3.198
1.128	2.908
1.677	4.649
1.971	3.643
	1.62
	4.11
	2.808
	4.008
	1.886
	2.171
	2.055
	2.415
	1.745
