# Supplementary material for: Fibrillar adhesion dynamics govern the timescales of nuclear mechano-response via the vimentin cytoskeleton
Source: Nat Mater. 2026 Apr 29;25(7):1252–63. doi: 10.1038/s41563-026-02590-x (PMC13322966; doi:10.1038/s41563-026-02590-x)
Supplement: Supplementary file 6 — Statistical source data for all data presented in Figs. 1–5 (data of each figure in a separate sheet). [file 41563_2026_2590_MOESM6_ESM.xlsx]

## Sheet: Figure 1
Panel 1b:						Panel 1d:						Panel 1f:						Panel 1g:																									Panel 1i:
N/C YAP						Mean Traction (Pa)						% Snaka51 positive area						N/C YAP - DMSO					N/C YAP - Bleb					N/C YAP - CytoD					N/C YAP - Y-27					N/C YAP - LatA						Normalized N/C Sencyt
DMSO	Bleb	CytoD	Y-27	LatA		DMSO	Bleb	CytoD	Y-27	LatA		DMSO	Bleb	CytoD	Y-27	LatA		30 min	1 hr	1.5 hr	2 hr		30 min	1 hr	1.5 hr	2 hr		30 min	1 hr	1.5 hr	2 hr		30 min	1 hr	1.5 hr	2 hr		30 min	1 hr	1.5 hr	2 hr		Time (min)	DMSO	DMSO error	CytoD	CytoD error	LatA	LatA error
1.67599	2.53157	1.53638	1.8046	1.45424		270.4	72.1	17.2	22.5	12.2		8.06	9.55	12.96	6.8	0.349		1.67599	1.87467	2.57386	1.64955		2.53157	1.64668	1.11244	1.41855		1.53638	1.88019	2.63253	2.25447		1.8046	1.1327	1.10504	1.04439		1.45424	1.33713	1.10295	1.46659		0	1	2.06565e-07	1	2.18301e-07	1	2.38503e-07
1.42197	2.30353	1.57873	1.82754	1.64334		437.6	71.1	6.32	29.7	14.8		11.67	12.11	12.6	7.89	0		1.42197	1.52413	1.68584	1.85436		2.30353	1.01703	1.32536	1.62516		1.57873	1.48283	1.52276	2.04211		1.82754	1.0495	1.11161	1.10853		1.64334	2.55426	1.55685	0.791193		5	0.983215	0.00898718	0.956231	0.00880968	0.947991	0.0111892
1.49214	1.53203	2.38849	1.33045	1.72047		371.4	29.1	14.2	17.4	28.3		7.92	7.81	17.16	3.86	0		1.49214	1.80075	1.74207	1.45914		1.53203	1.57693	1.72216	1.12734		2.38849	1.87828	1.7491	1.79352		1.33045	0.928465	1.00355	1.14962		1.72047	1.18268	1.0599	1.30507		10	0.978277	0.00926884	0.958258	0.0174964	0.924976	0.0156509
1.47325	1.92007	1.6675	1.30249	2.13625		280.5	32.3	13.2	12.3	10.9		10.42	7.92	9.17	4.87	0		1.47325	1.77169	1.63527	2.14816		1.92007	1.27258	1.7592	1.58907		1.6675	1.76457	3.21718	2.17747		1.30249	1.24728	1.02405	1.22157		2.13625	1.06387	1.02232	1.6857		15	0.974296	0.0108875	0.954764	0.0168442	0.918124	0.0138383
1.83202	1.76516	1.43813	1.97654	1.29692		140.4	32.3	6.9	15.7	9.4		18.8	5.35	13.33	4.53	2.596		1.83202	1.64085	1.63498	1.6939		1.76516	1.99886	1.26647	1.09551		1.43813	2.38774	2.31184	2.42621		1.97654	1.19715	0.963431	1.45343		1.29692	2.31527	1.76025	1.00989		20	0.981732	0.0103117	0.944688	0.0171241	0.898903	0.0155253
2.12097	1.50249	1.55729	1.71148	0.987938		270.3	29.1	20.3	8.3	7.7		9.57	6.71	17.58	4.1	1.97		2.12097	2.55656	1.46787	1.63944		1.50249	1.43546	1.34749	1.58835		1.55729	1.74291	2.13835	2.59225		1.71148	1.14289	1.02572	1.03228		0.987938	1.05662	1.41938	1.03349		25	0.970806	0.011214	0.944404	0.0179502	0.869765	0.0125224
1.69078	1.51066	1.51873	1.39355	1.20363		422.7	42.2	8.6	21.2	11.5		14.45	7.1	14.58	4.09	5.371		1.69078	1.96535	1.64356	2.10337		1.51066	1.2505	1.73267	1.53597		1.51873	1.98905	1.81632	2.12202		1.39355	1.2893	0.949119	1.4266		1.20363	2.26429	1.14814	1.27947		30	0.960219	0.0113895	0.946613	0.0164706	0.857072	0.0126797
1.46718	1.79511	1.61675	1.05644	1.56978		74.1	17.8	13.4	29	34.8		5.52	11.07	21.27	6.79	0		1.46718	1.29473	1.56652	1.63337		1.79511	2.22731	2.35211	1.49205		1.61675	1.65822	2.60292	1.86477		1.05644	1.04727	1.63311	1.14014		1.56978	1.58277	1.58374	1.11136		35	0.94829	0.0115578	0.938929	0.0180227	0.847237	0.0127118
1.76714	2.03328	1.69119	1.66631	1.06379		245.1	51.1	11.8	28.3	23.1		7.11	11.27	12.6	2.47	2.236		1.76714	1.58335	1.70306	1.40016		2.03328	1.88541	1.21217	1.39797		1.69119	2.48641	2.8549	2.24389		1.66631	1.29425	1.2952	1.23974		1.06379	1.55329	1.15767	1.80947		40	0.942556	0.0114555	0.930952	0.0177311	0.853844	0.0142027
1.51441	2.01972	2.17267	1.02402	3.35876		339.5	39.9	4.5	33.4	21.5		11.59	8.07	15.94	11.49	4.159		1.51441	1.87204	1.57949	1.48106		2.01972	1.39127	1.87623	1.1063		2.17267	1.94774	2.52219	2.21084		1.02402	1.13195	1.32154	1.2894		3.35876	1.44783	0.96889	1.21781		45	0.939358	0.0132006	0.923773	0.0172236	0.843033	0.0157291
1.53198	1.92848	1.786	1.08542	1.04431		358.6	48	15.6	33.6	45.4		5.8	8.25	13.16	5.14	4.11		1.53198	2.08965	1.71894	1.9037		1.92848	1.6936	1.56784	1.6827		1.786	1.76315	2.0097	1.9543		1.08542	1.08708	0.847908	1.58418		1.04431	1.66385	1.10954	1.23769		50	0.936489	0.0143796	0.920542	0.0183722	0.829819	0.016396
1.72864	2.30798	1.65879	1.35298	1.15584		399.4	48.2	21.3	14	22.8		7.41	5.4	21.74	8.8	0.627		1.72864	1.74704	1.8881	1.51963		2.30798	1.47496	1.15307	1.30139		1.65879	1.797	1.95451	2.79231		1.35298	1.03834	1.28652	1.00658		1.15584	0.957529	2.096	1.16075		55	0.927619	0.0139679	0.91344	0.0167177	0.820295	0.0145742
1.7952	2.36146	1.07948	1.17212	1.33176		295.3	70.1	20.3	17.4	75.3		3.96	11.42	22.57	4.06	0		1.7952	1.55815	1.62031	1.87613		2.36146	1.3762	2.25752	1.59077		1.07948	1.93291	1.88398	3.60771		1.17212	1.40147	0.86516	1.27754		1.33176	1.07511	1.84148	1.11602		60	0.918476	0.0134228	0.917043	0.0162344	0.818913	0.0169041
2.10438	1.83472	1.59819	1.27697	1.50205		280.5	51.6	16.7	15.8	25.7		13.98	10.05	18.46	10.22	2.229		2.10438	1.34345	1.42458	1.63486		1.83472	1.91011	1.2794	1.11859		1.59819	1.76531	1.95016	1.8097		1.27697	1.22914	1.21072	1.27184		1.50205	1.12561	1.5866	1.99573		65	0.920941	0.015905	0.903759	0.0173233	0.812432	0.0170718
1.46259	1.97433	2.06215	1.43175	1.20685		292.8	95.8	24.2	16.5	97.3		6.65	6.89	16.6	5.38	1.189		1.46259	1.41162	1.53855	1.99005		1.97433	1.95591	1.96265	1.22754		2.06215	2.1861	1.81223	1.6341		1.43175	1.15269	1.50501	1.07144		1.20685	1.46755	1.12401	1.14461
1.56828	2.29872	1.50743	1.35487	2.9824		271.6	61.3	14.9	7.8	26.7		7.04	5.45	9.97	3.81	2.514		1.56828	1.38687	1.68528	1.84049		2.29872	1.2513	1.46697	1.51418		1.50743	1.61209	1.7062	2.34264		1.35487	1.1233	1.02104	1.1636		2.9824	1.10446	1.48072	1.53555
2.72386	2.03608	2.05194	1.17048	1.55862			25.9	20.5	66.6	10.8		8.67	10.41	8.28	1.99	3.953		2.72386	1.57961	1.3637	1.43018		2.03608	1.14241	1.62634	2.05016		2.05194	1.99665	2.27436	2.56866		1.17048	1.15467	1.07533	1.34177		1.55862	1.09053	0.961798	1.11257
2.09176	1.39614	1.74438	1.5387	2.74387			18.1	16.7	16.3			4.73	7.87	6.29	4.45	3.456		2.09176	1.39689	2.15048	1.69579		1.39614	0.910388	1.53026	1.07578		1.74438	2.04751	3.98099	2.74774		1.5387	1.1423	1.07225	1.19338		2.74387	1.05868	1.24997	0.888829
1.99868	1.8937	1.46266	1.76563	1.11653			45.6	17.6	18.5			6.67	12.05	6.13	2.24	3.287		1.99868	1.70384	2.1021	1.68102		1.8937	1.28958	1.06165	2.15894		1.46266	1.58712	7.29854	4.949		1.76563	0.950261	1.13253	0.996218		1.11653	1.2547	1.11897	1.01847
1.47371	2.64917	1.12251	1.43763	1.59192			18.5	13.5	20.2			10.65	15	14.73	5.25	4.298		1.47371	1.53249	1.72344	2.02539		2.64917	1.28974	1.67822	1.10698		1.12251	1.71248	1.15495	2.71794		1.43763	1.05427	0.727272	1.13093		1.59192	1.25348	0.902229	0.909801
1.90071	1.52992	1.7066	1.36089	1.22565			11.6	18.7	14.1			7.7	10.55	7.22	3.73	7.36		1.90071	1.30055	1.46672	1.84827		1.52992	1.23503	1.16343	1.12288		1.7066	2.5055	1.41753	3.05326		1.36089	1.08964	1.20502	1.18909		1.22565	0.984412	1.51836	1.21336
1.59935	1.50374	1.24987	2.34804	1.6642			34.8		10.3			11.54	12.62	8.95	8.42	0		1.59935	1.49475	1.73536	1.46827		1.50374	0.918603	1.61652	0.969765		1.24987	1.43829	2.25927	2.57612		2.34804	1.15086	1.16805	0.930172		1.6642	1.07121	0.998071	1.04445
1.82247	2.0003	1.69965	1.38558	1.18845					14.8			10.98	12.48	6.84	5.93	3.606		1.82247	1.38946	1.42633	1.35455		2.0003	1.21707	1.135	1.22434		1.69965	1.72583	1.56934	2.94972		1.38558	1.57837	1.00726	0.974895		1.18845	0.996703	0.948684	1.31284
2.04912	2.33675	1.63569	1.69741	1.23091					20.8			11.17	12.55	13.36	1.52	0		2.04912	1.42112	2.1336	1.71494		2.33675	1.27402	1.11661	1.40199		1.63569	1.97432	2.39444	2.42996		1.69741	1.40167	1.03789	1.17363		1.23091	1.31833	1.25485	0.941976
2.60577	1.36371	1.87888	1.14868	1.66119					13.3			15.17	10.8	14.73	2.56	0.509		2.60577	1.41366	1.60524	2.00658		1.36371	1.67355	1.35021	1.09903		1.87888	1.8915	2.33492	2.20365		1.14868	1.03999	1.17377	1.05623		1.66119	1.26573	1.7474	1.00688
1.38659	1.2664	1.53028	1.55669	1.24594					16.8			19.38	9.9	16	4.07	2.02		1.38659	1.37945	1.4964	1.42768		1.2664	1.57568	1.21035	1.2256		1.53028	1.29759	2.77479	2.96937		1.55669	0.938124	1.02821	1.09333		1.24594	1.03673	0.974101	0.956986
2.15053	1.33237	1.25603	1.3329	1.4101								14.23	11.88	14.27	3.67	0		2.15053	1.49729	1.67025	1.69314		1.33237	1.41485	1.71871	1.1189		1.25603	1.79742	2.65057	1.91192		1.3329	1.20216	1.12467	1.00952		1.4101	0.968537	1.041	0.722708
1.65938	1.69768	1.97174	0.97849	1.23162								10.21	11.64	16.45	4.51	6.946		1.65938	1.43679	2.56359	1.60678		1.69768	1.55728	1.24325	1.23797		1.97174	2.18915	2.44098	2.17959		0.97849	1.08314	1.44254	1.14711		1.23162	1.11132	0.842642	0.861372
2.42914	1.84903	1.57876	1.28056	1.13619								16.17	14.6	18.1	8.4	3.343		2.42914	1.4164	2.20866	1.73655		1.84903	1.49689	1.1049	1.00583		1.57876	1.59334	2.36043	1.77974		1.28056	1.05806	1.28493	0.990026		1.13619	1.4349	1.10294	0.933803
1.53452	1.81392	1.58822	1.6884	1.99778								13.94	10.16	15	5.34	0.267		1.53452	1.69996	1.36459	1.5884		1.81392	2.0208	1.58825	1.37231		1.58822	1.05781	1.57183	1.62907		1.6884	1.26889	1.14373	1.21055		1.99778	1.28886	1.46967	0.957702
1.51571	1.3934	1.4508	1.86053	2.06414								22.53	12.08	11.95	8.61	9.517		1.51571	1.44562	2.01378	1.76256		1.3934	1.24686	1.0003	0.989148		1.4508	1.63552	1.73193	2.11661		1.86053	1.24821	1.0957	1.00914		2.06414	1.39155	0.99437	1.00695
1.30441	1.40068	1.73957	1.53305	1.13174								17.3	10.7	11.95	3.85	2.385		1.30441	1.58582	1.97202	1.38805		1.40068	1.2705	1.07527	1.04735		1.73957	2.28393	1.61516	2.08118		1.53305	1.0177	1.29361	1.0507		1.13174	1.02657	1.16969	0.976452
1.83474	1.26564	1.76127	2.02731	1.27449								13.41	8.19	13.44	4.47	3.664		1.83474	1.84924	1.65371	1.4904		1.26564	1.29257	0.945976	1.53063		1.76127	1.50232	2.36674	2.88532		2.02731	1.06685	1.27572	1.21561		1.27449	2.10734	1.22549	1.48131
1.42479	1.6638	2.14809	1.58811	1.13493								19.27	8.7	18.92	0.28	0.121		1.42479	1.47176	1.65246	1.54126		1.6638	1.14397	1.6653	1.09517		2.14809	1.62986	2.1331	1.65623		1.58811	1.46429	1.28854	1.05781		1.13493	1.91102	1.04942	1.05293
1.53452	2.13617	2.55792	1.3218	1.77679								10.4	10.08	13.04	9.6	2.449		1.53452	1.57797	1.60514	1.90768		2.13617	1.12229	1.09684	1.19218		2.55792	1.84957	1.73666	2.47387		1.3218	1.13127	1.48361	1.08676		1.77679	1.14003	1.1167	1.04758
1.80208	1.6406	1.61383	1.09477	2.73864								14.63	5.097	20.13	5.86	3.583		1.80208	1.85283	2.01374	1.72605		1.6406	1.64261	1.33665	0.671741		1.61383	1.08076	1.60598	2.36706		1.09477	1.17437	1.59157	1.04653		2.73864	1.18222	1.08358	1.45188
1.33081	2.42571	1.99176	1.10842	2.10628								12.51	14.178	12.65	6.96	9.174		1.33081	1.58603	1.3674	1.75027		2.42571	1.59776	1.09284	0.811535		1.99176	1.524	1.81912	1.89075		1.10842	1.18781	0.958185	1.04984		2.10628	1.32878	1.24828	1.34031
1.55847	1.77944	1.57985	1.69303	1.61066								14.19	11.733	16.77	4.26	13.561		1.55847	1.75469	1.51839	1.5974		1.77944	1.26658	1.26086	0.700566		1.57985	1.46152	1.61448	1.77326		1.69303	1.20745	1.4469	0.97164		1.61066	2.0109	1.06321	1.27994
2.01609	1.46627	1.41455	1.29982	1.45547								18.46	2.393	8.64	7.12	6.608		2.01609	1.52355	1.7096	1.54537		1.46627	1.30558	1.16317	0.797733		1.41455	2.44247	1.7117	2.06666		1.29982	0.898821	1.18348	1.05287		1.45547	1.02198	1.13426	1.48473
1.48743	1.47489	1.30838	2.13443	1.26525								9.1	7.082	17.2	8.25	0		1.48743	1.48098	1.18075	1.44881		1.47489	1.42135	1.31153	0.558448		1.30838	2.1759	1.95376	1.5988		2.13443	0.999046	1.5059	0.982952		1.26525	0.828518	1.28427	1.28505
1.63823	1.29221	1.43245	1.38969	1.38153								19.41	12.873	21.99	8.44	1.429		1.63823	1.78792	2.44431	1.62281		1.29221	2.13991	1.27605	1.21152		1.43245	1.30422	1.41752	1.60994		1.38969	0.995893	0.87249	1.91208		1.38153	1.22858	1.75777	1.66377
2.12705	1.63327	1.64791	1.32779	1.58025								19.3	10.361	12.08	5.34	6.633		2.12705	1.73321	1.92949	1.707		1.63327	1.48948	1.16676			1.64791	1.84315	1.76438	1.96545		1.32779	1.21239	1.31133	1.50568		1.58025	1.38266	1.00981	1.56513
2.34168		1.72155	1.60286	1.8898								4.99	11.51	11.57	3.75	2.863		2.34168	1.66259	1.46164	1.14947				1.02192			1.72155	2.02101	1.83759	2.46209		1.60286	0.979678	0.88619	0.940831		1.8898	1.30925	0.92608	1.16824
2.15598		2.1744	1.71492	1.72811								3.568	3.823	17.98	9.89	3.665		2.15598	1.34034	1.85979	1.5537				1.32265			2.1744	1.36093	2.05525	1.76682		1.71492	1.19011	1.04934	0.860985		1.72811	1.26922	1.21676	1.13906
1.96054		1.77956	2.33456	1.34967								10.642	4.142	8.75	10.62	2.867		1.96054	1.76415	1.47588	1.79673							1.77956	1.73752	1.83478	1.92603		2.33456	0.989699	0.937268	1.33009		1.34967	1.46441	1.23013	1.18845
2.07899		1.57549	1.51591	1.56044								5.145	7.126	20.1		10.455		2.07899	1.64976	2.3301	2.1763							1.57549	1.98009	1.67872	1.63472		1.51591	1.14416	1.10427	1.10398		1.56044	1.14913	1.16638	1.31994
1.70713		1.68806	1.22047	2.13375								11.024		12.3		3.298		1.70713	2.16007	1.70092	2.29267							1.68806	2.38049	1.33055	1.32374		1.22047	1.00727	1.24214	0.781032		2.13375	1.58125	1.26578	1.44601
2.7814		1.91377	1.21483	1.01033								10.481		13.92		2.215		2.7814	1.64363	2.01148	1.87427							1.91377	1.68003	2.04357	1.40424		1.21483	1.11947	1.09281	1.24342		1.01033	1.08128	1.24375	1.1489
1.75976		1.74641		1.73659								6.685				0.458		1.75976	2.03757	1.8448	1.83216							1.74641	1.71905	1.46458	1.77819				1.19935	0.886637		1.73659	1.20646	1.71785	0.989021
1.82928		2.5761		1.43752								5.262				2.727		1.82928	1.81727	2.14806	2.06666							2.5761	1.29457	2.32816	1.72727				1.34723	0.812345		1.43752	1.33855	1.55615	1.19119
2.62442		1.63992		1.0975								4.02473				2.095		2.62442	1.87144	1.83605	2.04712							1.63992	1.3885	1.51077	1.45357				0.997412	0.846188		1.0975	1.31397	1.07857	1.2791
2.09458		1.55042		1.85286								4.134				2.148		2.09458	1.8489	2.32587	2.34285							1.55042	2.00993	1.56233	2.40881				1.08097	1.12916		1.85286	1.25659	1.43195	1.20098
1.6911		1.21671		1.9942												6.535		1.6911	1.73836	1.33714	1.89224							1.21671	1.66469	2.28447	2.18419							1.9942	1.5995	1.34385	1.10295
1.78902		1.84944		1.32801												0.315		1.78902	1.51006	2.14247	2.758							1.84944	2.3777	1.56512	2.72121							1.32801	1.14429	1.33064	1.33839
1.77465		1.51817														3.747		1.77465	1.5427	1.82542	1.89258							1.51817	2.09924	1.56852	1.72906								1.31676	1.25931	1.07412
1.43638		2.26424														9.219		1.43638	1.73412	1.73449	2.61074							2.26424	2.02946	1.81633	1.64731								1.00282	1.06495	1.10956
1.68148		2.91692														8.541		1.68148	1.48984	1.43489	2.17013							2.91692	2.3806	1.65333	1.6736								1.06171	0.990043	1.00273
1.38241		2.00953														13.444		1.38241	1.33095	1.53415	1.96898							2.00953	1.72693	1.79716	2.24313									1.00393
1.6687		1.82428														0.689		1.6687	1.39024	1.67511	2.41584							1.82428	2.23847	1.43785	1.37528									1.25422
1.70526		2.49226														4.775		1.70526	2.12326	1.80698	1.61282							2.49226	2.44704	1.28771	2.14803									1.23039
2.16734		1.66753														4.886		2.16734	2.00607	1.82608	2.12629							1.66753		3.96388	1.5116									1.41188
1.81469		2.08053														1.17		1.81469	1.7889	1.89848	1.89243							2.08053		2.04179	1.55072
1.64284																7.026		1.64284	1.60142	1.79843	1.46789									2.00164	1.74484
2.1411																8.023		2.1411	1.66796	1.61007	1.84781									1.52578	1.72306
1.72829																1.168		1.72829	1.34634	1.91749	1.17802									2.03709	2.11284
1.50373																6.296		1.50373	1.20597	1.77022	1.8863									1.72878	1.96735
1.91075																2.587		1.91075	1.80987	1.68435	2.06437									2.33386	1.58655
1.80853																7.749		1.80853	1.73903	2.7464	1.99652										1.62626
2.15849																2.96		2.15849	1.71897	1.90506	1.28796
1.82159																3.614		1.82159	2.11448	2.07781	1.89486
2.58008																6.635		2.58008	1.71637	1.69267	1.51493
1.71771																8.08		1.71771	1.67611	1.47781	1.56601
1.72764																6.041		1.72764	1.45716	1.9364	2.53126
1.56504																6.906		1.56504	1.93527	2.55455	1.87697
1.98032																9.338		1.98032	2.25149	1.56837	5.18062
2.31087																1.431		2.31087	1.64652	2.17577	2.08637
1.89826																		1.89826	1.66066	1.55197	1.7148
2.23668																		2.23668	2.00142	2.34681	1.69822
1.15275																		1.15275	1.68376	2.00949	2.11016
1.3304																		1.3304	2.04025	1.6232	2.44256
2.01816																		2.01816	1.68512	1.93423	2.1397
1.71707																		1.71707	2.2246	1.91438	2.12238
2.16633																		2.16633	1.76241	2.00318	1.75617
2.82829																		2.82829	1.74056	2.24341	1.88127
1.55381																		1.55381	1.93166	2.29435	1.99472
1.51158																		1.51158	1.57623	1.41105	1.87161
1.64368																		1.64368	2.24043	2.1129	1.37577
1.9452																		1.9452	1.70059	1.87059	2.36301
2.40812																		2.40812	1.4087	2.31553	1.81846
2.02119																		2.02119	2.07279	1.58288	2.15563
1.96858																		1.96858	1.49214	1.75491	1.90561
1.77228																		1.77228	1.78577	2.02465	2.67747
1.67342																		1.67342	1.87009	1.8718	2.01234
1.93171																		1.93171	1.34981	2.25175	1.92813
1.54784																		1.54784	2.46554	1.9388	2.03136
1.89395																		1.89395	1.99054	1.98323	1.94737
1.14188																		1.14188	1.74744	1.70008	2.81065
2.09195																		2.09195	1.79974	1.91122	2.3753
1.83587																		1.83587	1.70181	1.58945	2.12482
1.57793																		1.57793	2.92419	1.54142	2.40349
1.89951																		1.89951	1.90755	2.51669	1.56214
1.94715																		1.94715	2.10003	3.13787	2.13274
1.5533																		1.5533	1.93482	1.94255	1.96768
1.90976																		1.90976	2.12769	1.85618	1.62549
1.77671																		1.77671	1.50063	2.0556	2.29711
2.65101																		2.65101	1.74766	2.67579	2.24967
1.97025																		1.97025	1.34884	1.97165	1.81957
2.10582																		2.10582	2.19723	1.89988	2.15336
1.87191																		1.87191	2.5716	2.24963	1.70025
1.78344																		1.78344	2.09506	2.62394	1.92799
1.78092																		1.78092	1.81277	2.2249	2.62451
1.6874																		1.6874	2.26697	2.57756	1.94569
2.62139																		2.62139	2.00093	1.78684	2.29934
1.91848																		1.91848	2.12295	2.92588	1.83427
2.23343																		2.23343	1.78821	1.79594
1.68105																		1.68105	1.81853	2.20028
3.70952																		3.70952	1.8746	1.59944
1.80923																		1.80923	1.78892	1.91423
1.78507																		1.78507	2.10609	1.85479
2.17437																		2.17437	2.23068	1.72466
1.74212																		1.74212	1.89048	1.94836
																			2.3731	2.07228
																			1.80097	2.00485

## Sheet: Figure 2
Panel 2b			Panel 2d:								Panel 2f:						Panel 2h:					Panel 2j								Panel 2l
% Snaka51 positive area			Scramble N/C YAP				PUR4 N/C YAP					% Change in N/C Sencyt Ratio					Nuclear Height (um)					IgG: N/C YAP				Integrin a5b1: N/C YAP					% Change in N/C Sencyt Ratio
Scramble	PUR4		DMSO	Bleb	CytoD		DMSO	Bleb	CytoD		Time (min)	Scramble	Scramble error	PUR4	PUR4 error		Scramble - CytoD	Scramble + CytoD	PUR4 - CytoD	PUR4 + CytoD		DMSO	Bleb	CytoD		DMSO	Bleb	CytoD		Time (min)	IgG	IgG error	a5b1	a5b1 error
18.468	0.181		1.92371	1.7553	4.17321		1.89737	1.24352	1.92213		0	1	0	1	0		1.888	2.412	2.854	4.241		3.70042	1.90197	2.58786		2.45664	2.72231	1.27126		0	1	0	1	0
22.456	0.662		2.40689	1.66196	4.01918		1.56037	1.7501	1.65122		5	0.988111	0.00581416	0.976869	0.0076732		2.579	2.682	1.91	2.755		2.26116	2.11337	2.88182		3.44866	1.32456	0.978595		5	0.945718	0.0148641	0.952893	0.0114581
12.278	0		1.48298	1.97349	2.64821		1.30538	1.37807	1.49085		10	1.0101	0.0209873	0.963646	0.0164509		2.671	2.367	1.728	3.846		3.55016	4.20391	3.06131		4.93202	1.85428	1.63268		10	0.946802	0.025294	0.938154	0.0157321
15.105	0.388		1.54763	2.00058	2.94397		2.46476	1.53601	2.01996		15	1.02548	0.024287	0.921017	0.0156314		2.275	1.933	2.699	1.994		2.97118	2.22975	2.9521		2.21316	2.33787	3.13428		15	0.95894	0.0201227	0.897574	0.0136126
21.75	2.357		1.98506	2.59598	2.36006		1.37789	1.28781	1.34372		20	0.994643	0.0269179	0.89225	0.0144355		2.192	3.116	2.326	3.054		3.67674	2.96108	2.51162		3.39201	1.50533	1.28742		20	0.950181	0.0243349	0.873212	0.013766
17.024	0.573		1.40791	2.1648	2.88102		1.45813	1.33352	2.49783		25	1.00465	0.031131	0.889572	0.0158543		3.475	2.992	2.74	2.882		2.21492	2.90889	2.79953		2.68894	1.57603	2.54234		25	0.931259	0.0236421	0.85432	0.0137051
13.608	0		2.08622	1.83831	2.13387		1.40416	1.63436	1.43399		30	0.997595	0.0317888	0.881055	0.0145565		2.516	2.828	2.069	2.741		2.77698	1.89182	2.67211		2.66238	1.48988	1.4521		30	0.934394	0.0226931	0.833667	0.0129285
14.683	0		1.71946	2.9772	2.14005		1.97364	1.35144	1.60463		35	0.977389	0.0298757	0.875265	0.0137502		2.134	2.508	2.953	3.814		3.70856	2.07023	2.87831		2.47441	3.38482	4.96471		35	0.91593	0.021226	0.821255	0.0113766
6.719	1.098		2.18501	1.7251	3.01243		1.80651	1.3316	1.45479		40	0.975581	0.0300864	0.861985	0.0139142		2.931	2.378	2.442	5.118		3.55189	3.73458	2.68223		3.31167	2.24605	2.96137		40	0.919062	0.0249083	0.81058	0.012303
5.475	1.457		2.78375	2.01576	4.09527		1.36137	1.37308	1.33038		45	0.953541	0.0241056	0.856376	0.0147583		1.99	2.752	2.11	2.495		1.82663	2.74623	2.9052		2.25904	1.87006	1.66515		45	0.919403	0.025532	0.807541	0.0117576
19.411	0.518		2.49367	1.55633	1.78095		1.57023	1.36471	2.39304		50	0.944664	0.0260204	0.851713	0.0161479		2.212	2.338	2.156	2.672		2.42901	2.96325	3.61814		2.36698	3.02081	2.11255		50	0.914457	0.0270762	0.797939	0.0111641
17.881	1.635		2.34588	1.07932	2.65836		1.30855	1.28728	1.20612		55	0.95811	0.0275067	0.845781	0.016393		2.282	2.675	2.391	3.841		2.22286	3.37321	2.27164		3.51931	2.78796	2.81006		55	0.913443	0.0251744	0.792205	0.0117445
9.333	5.739		2.64333	1.82193	1.63002		1.52607	1.46165	1.21876		60	0.938358	0.0251809	0.837742	0.0166925		2.699	3.212	2.403	3.237		2.648	3.12049	5.32501		3.60081	2.12713	1.35099		60	0.913714	0.0298722	0.781707	0.0116267
15.94	2.318		1.71646	1.85732	2.26405		1.67226	1.33496	1.35738		65	0.941619	0.027268	0.828265	0.0168267		3.137	2.604	2.639	3.393		2.68676	1.60604	2.41897		3.10932	1.3796	1.73159		65	0.91712	0.0319106	0.77933	0.0111143
11.817	4.6		1.36016	1.90373	3.09061		1.49773	1.36026	1.78753								2.679	2.368	2.508	3.39		3.24342	2.04308	3.66211		2.83697	4.26515	1.55025
21.323	2.486		2.16675	1.80647	1.8088		1.93423	1.67586	1.67678								2.526	2.783	3.144	2.955		2.1731	3.6672	2.75212		2.94334	2.21776	2.93299
16.99	4.575		2.28601	1.61657	1.52527		2.39029	2.07232	1.82192								3.184	2.624	2.753	5.123		1.72756	2.82086	3.31923		2.0454	2.14135	2.33722
11.594	8.608		1.91013	2.86893	2.01016		1.69317	1.2083	1.61258								2.754	2.993	2.892	3.649		2.26855	3.87154	2.586		2.13488	1.97484	3.49113
14.95	1.178		1.76849	1.98714	2.35405		2.1251	1.52931	1.50879								3.275	3.272	2.797	4.056		2.37193	2.2357	2.02845		2.09687	2.80361	2.98227
22.539	1.952		1.49396	1.87976	2.41738		1.94044	1.82239	1.39564								3.644	2.047	3.086	3.11		2.56353	2.42994	2.20054		2.14823	1.94244	1.45562
6.836	1.085		1.61329	2.35581	1.86375		1.45455	1.64285	1.02631								4.401	3.347	3.186	3.674		2.6187	1.70956	2.57447		2.25339	2.39892	1.2106
5.294	12.719		1.72193	2.36733	1.81684		1.92516	1.23113	1.59646								3.284	4.944	3.006	3.368		2.36646	1.9018	2.5221		2.15058	1.85535	1.66507
19.072	0.623		2.17999	3.26074	3.23908		1.49026	1.20367	2.01553								3.131	3.631	2.516	4.36		2.45037	2.03254	2.22433		2.29744	1.17195	1.70587
7.156	1.247		2.12486	2.04497	2.40502		1.35367	1.19757	1.47922								2.726	3.967	2.413	3.461		2.28982	2.26607	2.35225		1.72118	2.0232	1.32534
13.458	6.469		1.45797	2.64878	2.47333		1.41139	1.09274	1.80079								3.065	4.002	2.961	2.755		2.2568	1.56527	1.89265		1.58822	1.97806	1.32639
10.4	8.719		1.5054	2.03225	1.32751		1.33317	1.31246	2.32388								3.768	3.161	2.849	4.734		2.54284	2.49451	2.71174		1.75638	1.40236	1.51594
10.005	0		2.06838	1.99298	1.57308		2.05965	1.84608	1.69095								2.925	3.131	2.979	3.799		2.23088	2.37153	2.10032		1.8883	1.58647	1.12177
7.114	0		1.57192	1.99594	1.78102		1.63376	1.69423	1.24885								3.507	3.457	2.466	5.792		2.31532	2.20554	2.1114		2.93877	1.16451	1.59977
6.671	0.815		1.99277	2.22596	1.82142		1.60925	1.32354	1.42858								4.686	3.089	2.969	2.558		2.47676	1.97012	3.25426		1.69886	3.06502	1.42414
4.185	0.788		2.29421	1.57363	1.98117		3.65833	1.10067	2.50715								2.95	3.474	2.246	4.493		2.03342	1.60243	3.09875		2.50211	1.29247	1.01204
4.131	1.905		1.70898	1.74812	2.96397		2.07827	1.34003	1.38692								3.324	2.925	1.605	4.757		2.09122	2.3649	2.1776		1.60789	1.17825	1.62647
11.278	3.308		2.20255	1.93479	1.40565		2.03428	1.0559	2.44523								2.672	3.717	3.58	5.926		2.89076	1.67662	1.99236		2.98797	2.26428	1.5783
10.58	8.141		1.58353	1.02779	1.97015		1.53644	1.99279	1.23249								4.109	3.392	2.492	3.389		2.01113	1.76728	3.21843		1.61676	1.938	2.01848
14.92	12.074		2.00924	1.89756	2.56324		1.48726	1.30257	1.16288								3.22	6.682	2.635	2.17		2.09349	2.15086	2.15667		1.35865	2.00571	1.40602
16.96	16.545		2.35837	1.56569	2.58847		2.49859	1.77102	1.09738								2.925	3.323	3.378	3.743		2.5222	2.52333	2.27409		1.45569	1.56533	2.10812
6.486	11.313		2.48707	1.20721	2.89975		2.30784	1.40668	1.05196								2.953	3.739	3.219	2.469		2.57934	1.91207	2.82089		1.65477	1.35511	1.77587
8.073	12.614		1.66884	2.26748	2.23052		1.62556	1.52013	1.27899								3.74	3.678	2.531	2.698		3.50492	2.35895	2.58925		1.56163	1.04744	1.5117
4.793	4.795		2.25552	2.11008	2.78829		2.00267	1.32993	1.63317								3.503	3.229	2.854	4.923		2.13704	1.96271	2.02156		1.44327	1.18734	1.19874
8.478	4.795		2.84263	2.87515	4.92355		1.93699	1.39576	1.98775								3.621	3.088	2.501	4.997		1.9797	2.31268	2.48595		1.56163	1.54815	2.10245
3.883	7.222		1.66319	1.62602	2.42106		1.94384	1.5948	3.08416								3.887	3.803	3.512	4.676		2.18093	2.10309	1.94994		2.60207	2.02895	1.19918
3.765	7.235		2.56531	2.52329	3.75995		1.66779	1.72927	3.08796								3.264	4.114	3.173	2.426		2.26291	1.6601	2.88223		1.67879	1.93268	1.63991
12.333	5.344		2.15771	1.38292	3.49322		2.24364	1.58489	1.576								2.856	3.471	2.136	3.69		1.7342	2.18064	2.81761		2.03286	1.70004	1.88239
8.572	7.614		2.03391	1.81946	1.77457		1.64891	1.30484	1.3575								3.474	3.667	3.652	2.942		1.96899	5.5347	2.2826		2.38005	2.15235	1.17978
8.181	16.763		2.38111	1.75166	2.19236		2.46463	1.50094	2.90628								3.781	2.495	2.923	2.699		2.14201	4.28883	4.23211		1.01513	2.09301	1.63198
2.721	13.666		2.64048	3.27048	2.61019		1.49405	1.05512	2.24247								3.001	3.358	2.645	1.865		2.8196	2.55958	2.25855		1.84493	1.8374	1.74279
10.993	7.648		1.63134	1.62905	2.03926		1.3406	1.54632	1.30234								3.727	3.368	2.908	3.751		2.13522	2.26129	2.2472		1.98603	2.0164	1.81961
10.103	7.186		1.77444	1.31252	2.12874		2.82009	1.76772	1.4664									3.958	2.563	2.43		1.80584	2.30264	3.04153		1.71655	1.82317	1.8653
7.17	11.944		1.69914	2.13992	2.08885		1.85736	1.72361	1.64295									4.049	2.671	2.737		3.0848	2.95702	1.51681		1.33443	1.86317	1.42361
14.578	4.414		1.76702	2.0619	2.51263		1.79922	0.968218	1.21382									3.075		2.933		3.10316	3.32766	4.91147		2.29938	1.65648	1.30286
9.402	10.111		1.6974	2.0694	2.1219		1.74654	1.78135	1.13759											2.769		2.36603	3.70616	4.67689		2.16245	2.6109	1.2719
14.155	3.962		1.89825	3.15655	4.079		3.35447	1.5255	2.54174											2.518		3.65222	1.55849	2.39324		1.55741	1.65797	1.939
6.803	7.286		1.75332	3.18174	2.9128		2.05863	1.56133	1.71457											2.961		3.80804	2.56746	2.56117		2.02871	2.59464	1.61606
2.189	13.059		2.12035	1.59101	4.01964		2.40076	1.94672	1.72821											2.809		2.94169	2.41693	1.1958		1.98609	1.93643	1.08046
8.387	9.426		1.95887	2.68969	2.20818		1.87343	1.52072	1.31822											2.667		3.60474	2.64537	2.92512		1.74742	2.25429	1.94323
8.636	2.924		2.51081	2.91705	2.4272		1.96877	1.73219	1.49208											2.929		5.03429	2.28984	3.12861		2.02698	3.44539	1.09807
10.793	0.549		2.19469	2.05524	2.00177		2.5775	1.36168	1.80234											3.465		3.59171	1.25555	4.15561		1.85115	1.15862	1.45758
1.615	6.23		2.18431	1.81627	1.92764		2.64323	1.51367	1.70652											2.861		2.49908	3.30667	2.14454		2.63011	0.87497	1.79581
3.722	5.78		2.67658	4.00408	2.99332		2.20827	1.58785	1.72935											5.749		4.62271	2.36944	2.3553		2.14679	1.36041	1.73752
9.751	8.241		2.71456	2.13291	2.15662		2.40417	1.58126	2.10665											3.144		1.20173	1.78606	1.73165		1.97742	1.05259	1.08917
10.197	3.298		2.94829	3.35153	3.3439		2.29692	2.18635	2.16278											3.005		1.9373	2.88741	1.61447		1.99935	0.952009	1.38379
13.557	0.553		1.57029	2.78762	3.56273		1.57448	1.97064	1.70647														3.12058	3.28206		2.07778	1.40987	1.89355
10.483	10.122		2.83738	3.34122	2.6853		2.21665	1.87917	3.19395														2.94025	3.53152		1.93508	1.70631	1.64239
14.989	0.989		2.79274	2.34155	2.35078		1.57438	1.26568	0.867755														3.14573	3.39343		1.91714	1.27293	1.56165
7.128	7.321		3.29653	2.0195	2.78631		1.93964	1.34706	1.68169														2.95915	3.73697		2.32185	1.08194	2.0174
15.551	0.965		3.3197	1.6791	3.64764		2.36909	2.31454	1.90109														2.2421	4.79363		2.091	1.26611	1.37375
17.684	1.628		3.38622	4.29655	3.36076		3.46027	1.36664	1.96274															2.1037		2.00304	1.76854	1.39692
12.869	6.287		2.33255	2.88504	2.04982		2.32769	1.27943	1.31422															3.22491		2.15384	1.34948	1.65396
11.652	0.107		2.69088	1.95402	3.61285		2.62917	1.29287	1.69021																	1.76492	1.80956	2.18831
8.283	1.281		3.4486	3.33135	3.54202		2.35728	1.44396	1.41527																	1.56232	2.51406	1.32168
7.214	2.467		3.0988	3.89814	3.19757		1.62496	1.4135	1.97934																	1.83149	2.36594	1.0776
6.576	1.553		3.25964	2.57212	2.80937		2.23506	1.55729	1.20873																	1.5049	2.31757	1.21252
0.319	12.112		3.45015	2.11349	3.6307		2.36242	1.86428	1.29646																	1.23983	1.48487	2.48316
7.978	5.377		1.91582	2.77241	3.46976		2.81752	1.93716	1.1431																	2.23554	2.39329	2.36728
5.052	5.619		2.36864	2.00702	3.47973		2.35558	1.6479	1.34738																	3.41944	1.45037	1.73968
	4.54		2.83822		2.26222		2.78366	1.22309	1.44377																	2.56477	1.13135	1.12421
	2.735		3.34425		3.90186		3.13657	1.27163	1.37027																	3.03648	1.70908	1.34705
	0.658		2.59208		2.02756		3.50626	1.34147	1.09971																	3.07695	1.20722	1.53054
	2.884		2.97156		3.28507		2.65769	1.40615	1.39196																	2.46043	1.91223	2.04965
	6.015		2.78574		3.56867		2.43625	1.40675	1.3825																	1.51264	1.31598	1.18129
	3.467		2.55889		4.13767		2.26699	1.4069	1.48452																	2.09636	1.2842	1.39464
	8.199				3.46333		2.41044	1.30151	1.37913																	3.02723	2.02905	1.59167
	5.534				3.73896		2.23347	1.88043	1.44584																	3.5244	1.62425	1.60484
	3.456						2.69801	1.29253	1.56024																	1.56778	1.15138	1.80346
	8.874						3.11776	1.26593	1.46305																	4.29046	2.05176	2.03717
	5.722						2.7129	1.70102	1.73432																	3.08362	1.29681	1.95822
	9.342						3.01447	1.25615	1.58985																	3.23169	1.15163	1.34513
	0						2.98472	1.41781	1.5429																	2.07303	1.52914	1.36897
	8.631						2.4228	2.17421	1.69948																	3.3546	1.61942	1.16073
	5.791						2.14295	1.65092	2.55132																	2.0654	1.2747	1.15809
	7.693						2.35387	1.34327	3.2231																	3.39056	2.43443	1.079
	3.56						2.38991	1.49066	1.70019																	2.53087	2.241	2.05944
	7.892						2.91299	1.53678	2.86969																	2.1687	1.25399	1.10165
	8.241						1.86474	1.48594	3.45373																	1.59354	1.43633	1.41071
	12.479							1.82608	2.9658																	2.01759	2.01822	2.25921
	10.552							1.84647	2.28088																	1.91294	1.78802	1.44618
	8.755							2.38969	2.8516																	3.17283	1.57767	2.30073
	9.463							2.85531	2.53115																	1.62281	2.17831	2.24259
	7.743							1.46701	2.48328																	2.13631	1.29073	1.44402
	6.41							3.29811	3.37185																	1.8806	1.14505	1.93978
	10.995							1.21926	2.09482																	3.38099	1.58935	1.52862
	2.693							1.54115	2.97504																	2.06611	1.86133	1.53993
	7.48							1.62172	2.3359																	2.56977	1.17803	2.00916
	9.268							1.80771	3.60067																	2.6716	1.39222	1.7506
	8.378							1.15195	2.85005																		1.21553
	5.798							2.03751	2.27827																		1.58181
	5.734							2.05554	3.10952																		1.30439
	6.238							2.49397	2.65472																		1.78177
	4.758							2.38256	2.37077																		1.3372
	5.646							1.69848	2.16263																		1.27318
								2.33715	2.05678
								1.31006
								3.24823
								1.89892
								1.58782
								1.85544
								1.49621
								2.37657
								2.38495

## Sheet: Figure 3
Panel 3c:												Panel 3e:			Panel 3h:			Panel 3j:				Panel 3l			Panel 3n
% Area occupied by vimentin						% Snaka51 positive area						% Area occupied by vimentin			% Area occupied by vimentin			Plectin 1f-8 N/C YAP				Plectin1f-8 Nuclear Height (um)			Nuclear Height (um) from simulations
DMSO	Bleb	CytoD	Y-27	LatA		DMSO	Bleb	CytoD	Y-27	LatA		Scamble	PUR4		GFP	Plectin 1f-8		DMSO	Bleb	CytoD		DMSO	CytoD		Fib. Adh. + contractility	Fib. Adh. - contractility	No Fib. Adh. + contractility	No Fib. Adh. - contractility
80.18	65.5925	66.7909	69.3717	82.4879		1.87467	1.64668	1.88019	1.1327	1.33713		57.9271	68.7057		54.6138	76.9117		1.42714	1.62679	1.34469		2.173	2.628		2.98	3.1	2.85	3.73
75.0271	79.845	61.8669	63.6662	71.8343		1.52413	1.01703	1.48283	1.0495	2.55426		56.1177	58.6612		95.0189	80.5128		1.24615	1.33533	1.91099		3.612	2.496
80.9874	57.751	69.678	82.1587	90.3699		1.80075	1.57693	1.87828	0.928465	1.18268		58.1427	64.0326		65.1395	72.7029		0.956032	1.11716	1.44354		4.303	2.557
81.4039	76.1382	79.9731	57.5632	81.8848		1.77169	1.27258	1.76457	1.24728	1.06387		53.5147	57.613		63.8494	65.4041		1.11493	1.67825	1.82928		2.292	5.219
73.2833	85.3012	78.497	73.4019	70.4277		1.64085	1.99886	2.38774	1.19715	2.31527		72.3663	61.6674		82.4239	77.9931		1.15735	1.02795	1.42099		2.515	1.306
83.2129	80.6202	89.7041	55.6516	72.3294		2.55656	1.43546	1.74291	1.14289	1.05662		78.4553	57.2872		71.055	75.6189		1.35197	1.18398	1.35493		2.519	3.968
84.138	86.6263	76.4417	63.8919	88.5221		1.96535	1.2505	1.98905	1.2893	2.26429		70.4732	57.6384		77.1186	74.1534		2.35126	0.889107	1.58358		2.15	3.153
89.2994	78.0246	75.1832	85.2021	64.4169		1.29473	2.22731	1.65822	1.04727	1.58277		79.5431	62.6951		87.8462	71.5677		1.31551	1.35163	1.82423		1.851	5.505
66.9271	80.9965	74.9655	62.4515	88.3952		1.58335	1.88541	2.48641	1.29425	1.55329		65.8331	67.2031		79.8405	95.0077		1.15072	1.3407	1.94246		1.656	3.076
64.8247	80.1331	67.1777	67.0061	83.3568		1.87204	1.39127	1.94774	1.13195	1.44783		65.3536	65.9082		74.436	41.5805		1.81334	1.49794	1.32075		2.608	1.397
86.1745	73.8274	86.8904	80.6968	75.3464		2.08965	1.6936	1.76315	1.08708	1.66385		70.7057	54.4034		95.6451	75.0516		1.95148	1.19561	1.2616		2.463	3.726
76.4911	76.2898	97.298	85.1227	74.3867		1.74704	1.47496	1.797	1.03834	0.957529		71.8627	67.3577		63.6156	92.3114		0.941978	1.74908	1.10744		2.188	3.436
81.586	78.7029	79.7957	83.5416	74.7415		1.55815	1.3762	1.93291	1.40147	1.07511		55.7273	63.1582		91.8027	61.4945		1.77082	1.10409	1.4204		3.24	3.573
80.6797	81.3637	75.9445	77.1464	80.1837		1.34345	1.91011	1.76531	1.22914	1.12561		66.3168	68.2302		83.2293	83.3759		1.98239	1.09837	1.37435		2.407	3.788
64.1457	81.9536	69.4474	72.734	66.9106		1.41162	1.95591	2.1861	1.15269	1.46755		64.7391	68.723		86.0609	69.6437		1.2196	1.19341	1.31146		1.605	3.93
90.1537	75.5343	63.3362	81.1021	69.4031		1.38687	1.2513	1.61209	1.1233	1.10446		67.3764	73.8706		72.9215	61.9483		2.01884	1.35691	1.07157		1.5	2.214
84.5435	63.0702	84.6831	92.7899	68.3347		1.57961	1.14241	1.99665	1.15467	1.09053		64.9308	66.1391		69.0473	82.408		1.4172	1.30995	1.54968		2.646	2.743
83.5761	63.469	88.4428	75.84	64.5433		1.39689	0.910388	2.04751	1.1423	1.05868		85.5033	59.2634		80.3005	72.7029		1.56785	0.966042	1.07293		1.447	1.795
81.3913	70.0852	82.1789	85.457	70.9063		1.70384	1.28958	1.58712	0.950261	1.2547		83.3571	62.0253		78.2721	83.3668		1.05235	1.68574	1.26215		2.013	3.364
90.5249	90.825	87.3834	54.6717	85.0632		1.53249	1.28974	1.71248	1.05427	1.25348		88.1143	49.9611		60.7817	35.6965		1.44838	1.77048	1.30479		3.723	4.401
86.177	90.4081	79.115	89.5634	76.3253		1.30055	1.23503	2.5055	1.08964	0.984412		76.3831	69.1729		71.975	84.3459		1.32662	1.01134	1.30084		2.863	2.636
67.1345	90.5748	80.7464	53.1138	81.9174		1.49475	0.918603	1.43829	1.15086	1.07121		80.0857	75.4997		91.4618	78.0372		1.73513	1.35405	1.71841		2.364	4.463
83.2898	82.2591	77.0261	51.8213	73.1206		1.38946	1.21707	1.72583	1.57837	0.996703		76.6834	61.7914		83.3539	67.5604		1.85823	1.03574	1.65329		2.662	4.818
60.152	79.8813	74.5647	73.2829	45.8199		1.42112	1.27402	1.97432	1.40167	1.31833		81.2187	59.0949		83.5469	64.7625		1.33852	1.37954	1.28114		2.771	3.364
84.4627	74.6774	88.8262	53.1406	58.8503		1.41366	1.67355	1.8915	1.03999	1.26573		85.2365	74.0053		86.0641	33.0058		0.938271	1.32972	1.12748		2.691	3.67
83.4426	81.4687	77.6999	62.4137	75.79		1.37945	1.57568	1.29759	0.938124	1.03673		86.9971	75.4796		70.4574	84.8159		2.10731	1.37202	1.59475		3.132	3.581
76.3638	63.9718	86.4328	55.6979	70.9545		1.49729	1.41485	1.79742	1.20216	0.968537		72.3813	62.2073		75.7968	61.9504		0.999431	1.40282	1.16035		3.387	3.895
73.1934	77.9072	69.9186	68.6528	72.8789		1.43679	1.55728	2.18915	1.08314	1.11132		72.0014	75.399		77.9831	60.8963		1.47735	1.71952	1.30854		3.885	5.893
82.8554	61.4839	73.7448	48.7587	79.6066		1.4164	1.49689	1.59334	1.05806	1.4349		74.9556	72.1146		76.8822	51.0027		1.51497	1.18173	1.166		2.904	3.439
79.813	81.587	78.1954	57.7444	57.3822		1.69996	2.0208	1.05781	1.26889	1.28886		75.3192	73.3959		70.3202	77.4291		1.68862	1.30499	1.24628		2.933	3.059
67.7356	89.4402	72.6768	81.8522	76.8696		1.44562	1.24686	1.63552	1.24821	1.39155		82.4544	72.1589		53.7407	69.7135		1.7332	0.805983	1.37679		2.961	5.826
79.7208	83.0066	87.084	79.1375	66.261		1.58582	1.2705	2.28393	1.0177	1.02657		83.763	62.127		84.327	72.9685		1.88119	1.24281	1.22908		2.94	3.11
67.2784	83.9562	69.6427	63.7209	66.3955		1.84924	1.29257	1.50232	1.06685	2.10734		82.4147	63.9275		74.2534	74.8797		1.85768	1.49473	1.83903		3.406	2.75
72.8982	66.9188	74.3466	76.6401	82.3931		1.47176	1.14397	1.62986	1.46429	1.91102		76.7637	67.1191		77.1836	77.7439		1.35785	1.37124	1.38112		3.177	3.622
79.6929	79.9904	71.4834	50.9935	38.334		1.57797	1.12229	1.84957	1.13127	1.14003		73.9079	73.3398		78.3015	63.2119		1.73825	1.21802	1.43873		2.189	5.72
86.3114	68.0505	78.6959	74.8177	69.1573		1.85283	1.64261	1.08076	1.17437	1.18222		78.4332	69.1352		78.027	67.5313		1.88726	1.12014	1.0555		3.6	3.512
76.2052	75.807	76.7448	55.7827	40.7689		1.58603	1.59776	1.524	1.18781	1.32878		77.4836	72.5639		77.1207	55.3976		1.23718	1.42061	1.21143		4.043	6.967
83.2365	68.4139	99.8019	70.1311	44.6388		1.75469	1.26658	1.46152	1.20745	2.0109		82.1389	26.8808		66.1154	57.7077		1.7675	1.34686	1.28231		2.747	4.274
76.5711	78.5074	93.3557	79.2654	44.7478		1.52355	1.30558	2.44247	0.898821	1.02198		84.7048	54.6277		96.2161	54.0119		2.12013	1.50214	1.76302		3.808	2.573
72.3244	69.6443	70.4067	73.2653	50.6013		1.48098	1.42135	2.1759	0.999046	0.828518		83.7753	25.7926		95.6754	58.1218		1.81817	0.922502	1.50462		3.254	4.531
75.7752	68.7626	85.7433	51.4802	56.9956		1.78792	2.13991	1.30422	0.995893	1.22858		79.3831	52.6687		67.5064	55.0503		1.96132	1.43686	1.78218		2.952	2.628
55.1465	79.6576	82.6506	68.2957	34.3428		1.73321	1.48948	1.84315	1.21239	1.38266		75.9306	49.0124		82.794	63.4828		1.31515	0.966032	0.804791		2.81	3.349
80.3199	78.8134	70.2338	50.4368	36.4438		1.66259		2.02101	0.979678	1.30925		55.6304	49.5522		59.722	80.1052		1.67996	1.50808	1.62816		2.564	5.84
80.7105	66.4559	88.7657	48.3574	36.7637		1.34034		1.36093	1.19011	1.26922		35.0173	62.5899		94.5821	65.4801		1.32257	1.03435	1.25563		2.698	3.751
76.0336	71.5316	79.5646	61.3161	35.7967		1.76415		1.73752	0.989699	1.46441		55.7137	61.6864		83.6555	56.7867		1.52279	1.07783	1.19939		3.305	3.94
52.3306	60.457	69.698	78.703	25.0312		1.64976		1.98009	1.14416	1.14913		73.2667	69.0557		85.7517	79.848		1.7836	1.28989	1.1243		3.215	4.083
67.6977	67.0678	80.9098	56.1734	60.1592		2.16007		2.38049	1.00727	1.58125		56.9708	63.8675		85.9753	63.8029		1.55034	1.12175	1.75721		2.49	3.654
69.5922	70.7033	74.2998	62.8549			1.64363		1.68003	1.11947	1.08128		65.8075	59.7271		91.5941	60.7682		2.21163	1.86818	1.4992		2.368	4.177
62.5998	58.6468	79.1427	44.9786			2.03757		1.71905		1.20646		58.7887	48.4107		93.4321	85.4467		1.06756	1.33003	0.872436			5.254
77.2338	72.9198	78.836	51.7308			1.81727		1.29457		1.33855		58.6398	56.2376		94.2033	80.2044		1.11484	1.34178	1.10134			3.885
86.2115	75.6016	71.2609	60.0637			1.87144		1.3885		1.31397		66.2315	57.1806		100.54	78.4015		1.89298	1.19067	1.44012			4.305
71.5013	70.3756	60.6868	53.5331			1.8489		2.00993		1.25659		66.5617	53.883		92.8247	74.3998		1.55252	1.43671	1.3931			5.551
71.6193	67.2098	72.6192	51.806			1.73836		1.66469		1.5995		56.3949	33.577		96.3813	54.9757		1.73975	1.21169	1.41817
63.5112	66.3562	75.3301	58.6844			1.51006		2.3777		1.14429		69.6681	68.3913		84.5218	52.3764		1.4566	1.84688	0.990013
76.0534	62.9948	66.2258	66.1253			1.5427		2.09924		1.31676		55.5901	70.8968		85.1057	47.5033		1.75275	1.62272	1.35999
85.062	89.1505	76.3935	51.6316			1.73412		2.02946		1.00282		60.5651	66.1326		69.5155	60.0017		1.23317	1.44426	1.53766
76.9456	37.1039	65.4023	57.1245			1.48984		2.3806		1.06171		65.8556	58.3375		92.2148	59.4701		1.60431	1.29747	1.69573
76.8159	51.9183	79.728				1.33095		1.72693				58.9691	59.7411		98.3459	46.817		1.78827	1.74164	1.42721
60.3659	63.4336	84.3961				1.39024		2.23847				72.2886	72.4902		88.9287	68.9226		1.55975	1.03862	1.48462
						2.12326		2.44704				84.974	61.0174		89.8232	34.9441		1.68116	1.76262	1.10758
						2.00607						67.7097	60.2447		90.4184	44.5607		1.76378	1.74751	2.22308
						1.7889						65.5178	61.0513		96.5141	68.3253		1.19341	1.33436	1.52092
						1.60142						81.237	58.3125		85.0688	74.7731		1.52214	1.65609	2.40714
						1.66796						45.9743	65.6735		91.1513	62.9664		1.75482	1.25543	1.40746
						1.34634						60.385	42.4137		91.6179	55.6244		1.43107	1.44053	1.19929
						1.20597						53.6593	73.3599		87.7493	66.1126		1.80978	2.52988	1.56772
						1.80987						61.3465	74.008		87.0408	52.4382		1.20807	1.16714	1.42899
						1.73903						70.6126	36.9758			74.2113		2.04024	1.89588	1.49242
						1.71897						63.8926	45.2107			41.4481		1.62464	1.14159	1.41367
						2.11448						66.2696	43.8848			88.0446		1.82114	1.59301	1.08807
						1.71637						54.1051	53.4181			83.6709		1.30507	1.54824	1.85255
						1.67611						71.2428	53.3421			88.4398		1.58533	1.2748	1.49982
						1.45716						53.6166	55.9021			65.7031		1.90213	1.10985	2.06929
						1.93527						73.536	44.1751			87.7457		2.30156	1.52112	1.46436
						2.25149						69.1408	55.2261			63.4703		2.07878	1.53747	1.3674
						1.64652						68.0647	56.7422			73.4799		1.48099	1.3231	1.42987
						1.66066						74.694	50.93			71.0344		1.58686	1.75261	2.25964
						2.00142						77.4512	65.9004			53.4954		1.70656	1.62752	2.00519
						1.68376						76.5602	72.8919			73.2357		2.22089	1.30221	1.13334
						2.04025						65.5188	69.6675			82.3239		1.47106	1.17057	1.38303
						1.68512						77.9405	68.7898			77.6958		1.42599	1.44973	2.18156
						2.2246						74.4932	78.5451			77.4228		1.54521	1.47078	1.4962
						1.76241						80.0075	53.2686			51.5555		1.94563	1.6649	1.26486
						1.74056						82.3514	62.6506			77.3888		1.92371	1.93458	1.045
						1.93166						65.7395	75.0953			79.2369		1.97555	1.08648	2.46904
						1.57623						80.4038	64.7389			85.4756		1.30293	1.51235	2.30554
						2.24043						76.7561	62.8143			86.4033		1.56251	1.35925	1.21878
						1.70059						78.7338	63.2006			75.8742		1.47216	1.93619	2.1343
						1.4087						75.2538	61.593			64.4896		2.01945	1.32968	1.93395
						2.07279						77.3614	51.8042			81.73		1.72083	1.96749	1.73482
						1.49214						97.867	93.4951			82.9726		1.85647	1.77788	1.34203
						1.78577						79.548	79.3008			80.8034		1.59261	2.38172	1.14673
						1.87009						86.0561	71.9716			79.5285		2.47887	1.89831	1.81191
						1.34981						76.3996	89.1155			87.1662		1.82487	1.12455	1.46812
						2.46554						89.0085	93.5799			46.1943		1.97129	1.32718	2.16677
						1.99054						75.2083	55.1659			88.9616		1.33603	1.48962	1.71088
						1.74744						88.6186	71.1035			86.7668		1.39405	1.34238	1.32241
						1.79974						95.5142	75.3674			91.159		1.59218	1.43655	1.46284
						1.70181						86.0354	84.1964			84.306		1.97363	1.34546	1.39316
						2.92419						80.1028	82.813			86.1152		1.96617	0.976781	1.7897
						1.90755						95.4803	86.8424			71.1547		2.11356	1.57663	2.65066
						2.10003						82.1617	96.4423			80.4735		2.20729	1.45775	1.25338
						1.93482						82.2663	63.5559			62.5344		2.82483	1.1422	1.38056
						2.12769						78.8987	87.1184			84.565		2.67165	1.04349	1.27282
						1.50063						91.4883	84.0199			66.6791		2.40351	1.79925	2.15052
						1.74766						94.3006	72.7674			62.2066		2.08357	0.918797	1.45882
						1.34884						86.6527	68.7866			78.8544		2.04123	1.59114	1.6921
						2.19723						75.7938	79.9064			92.5193		1.73414	1.64419	2.58511
						2.5716							69.6434			93.2826		1.71844	1.12856	2.00171
						2.09506							58.788			88.3788		1.65369	1.86074	2.04256
						1.81277							50.1974			70.859		2.53817	1.88311	2.07196
						2.26697							63.3809			75.0637		1.47758	1.32718	1.26382
						2.00093												2.44694	1.90403	2.04563
						2.12295												1.93732	1.73831	1.69958
						1.78821												2.33913	2.23571	1.32553
						1.81853												1.53004	1.57317	1.66808
						1.8746												1.87273	2.09601	1.7
						1.78892												1.98257	1.61933	1.92287
						2.10609												1.34414	1.24358	1.78183
						2.23068												1.68527	1.31894	1.79848
						1.89048														1.58931
						2.3731														1.30159
						1.80097														1.31231
																				3.40113
																				1.652
																				1.55861
																				1.34394
																				1.69787
																				1.47781
																				1.68433
																				2.07598
																				1.50058

## Sheet: Figure 4
Panel 4b:			Panel 4c:			Panel 4e			Panel 4h			Panel 4j			Panel 4l						Panel 4m			Panel 4n			Panel 4o			Panel 4t
			Storage modulus (kPa)			N/C YAP			N/C YAP (no UV)			N/C YAP (4.5 min UV)									Time0.5 (min)			N/C Sencyt (Pre UV)			N/C Sencyt (Post 120 min)			Disassembly Time (min)
Time (s)	Storage Modulus (Pa)		Pre	Post		No UV	UV		Scramble	PUR4		Scramble	PUR4		Time (min)	Scramble	Scramble error	PUR4	PUR4 error		Scramble	PUR4		Scramble	PUR4		Scramble	PUR4		Tensin1	Paxillin
																														46	23
6.283	11184.5		9134.93	2061.74		3.02428	1.61269		2.03259	1.90907		1.18689	1.38927		0	1	0	1	0		82.4	10		2.305	2.04		1.85	1.49		69	39
9.425	11229.6		8525.39	2664.2		2.25409	2.34889		2.01733	2.14541		1.49978	0.808139		10	1.01561	0.0939112	0.658798	0.0580537		35.5	35		2.92	2.7		1.72	1.53		92	24
12.566	11322.1		9546.18	2850.92		1.7056	1.87347		2.63504	1.89232		2.30237	0.976389		20	1.0276	0.125373	0.58853	0.0678495		5.3	38.6		2.24	2.49		1.64	1.76		98	22
15.708	11398.1		9955.02	2680.59		2.14062	1.19127		2.30519	2.21145		2.13046	0.988413		30	0.92211	0.119574	0.576594	0.0549837		66.8	47.8		2.6	2.28		1.68	1.36		72	22
18.85	11419.4					1.98791	1.71396		2.27915	2.03024		1.74596	1.28591		40	0.865749	0.140735	0.494618	0.0671528		84.2	7		2.29	2.95		2.12	1.9		124	22
21.991	11322.1					2.02642	2.39685		2.51774	2.44431		2.05116	1.71222		50	0.767271	0.105603	0.424137	0.0448702		13	8		2.73	2.51		1.47	1.71		64	26
25.133	11250.9					3.43957	1.39551		2.65797	1.97062		1.32189	1.26349		60	0.735811	0.125217	0.353607	0.0316573		10	15		2.14	3.58		1.76	1.48		62	29
28.274	11283.9					2.05036	1.27881		3.42685	2.07642		1.40875	1.08497		70	0.634203	0.113866	0.313408	0.037414		60.3	10		2.01	2.42		1.21	1.48		39	36
31.416	11301.2					1.74813	1.24596		2.57884	2.28461		1.1392	1.39435		80	0.525114	0.0999258	0.209218	0.0309006		23.7	40		2.27	1.89		1.63	1.2		53	21
34.558	11295.6					1.34636	0.978533		1.88101	1.56715		1.21336	1.65773		90	0.395432	0.0774369	0.227087	0.0351598		45.8	7		2.25	1.67		1.65	1.3		42	25
37.699	11372.7					2.27764	1.32368		2.29534	1.56395		1.78308	1.12402		100	0.321808	0.075568	0.172901	0.0218936		20.2	6		1.55	1.7		0.96	1.33		65	27
40.841	11397.4					2.00554	1.1424		2.39283	1.68896		1.09372	1.2419		110	0.203592	0.0514701	0.169568	0.0354828		9	50.3		2.08	2.52		1.47	1.33		94	35
43.982	11355.1					1.32148	1.58106		2.05474	1.86777		1.20073	1.13531		120	0.0961779	0.024524	0.0893283	0.0186219		15	14		3.08	2.74		2.12	1.86		236	49
47.124	11291.5					1.80691	1.1973		1.44249	1.68624		1.76372	1.21473		130	0.0795911	0.0287325	0.0545941	0.0199915		125.4	30		2.39	2.89		1.89	1.5		152	24
50.266	11260.8					1.57177	2.03778		1.67783	1.39168		1.25169	1.02912								84.9	16		2.21	2.74		1.57	1.6		88	10
53.407	11322.6					2.28929	2.13993		2.12793	2.27844		0.965424	1.17045								51.9	17		1.84	2		1.48	1.5		35	17
56.549	11418.7					2.02537	1.66583		2.7852	2.42323		1.41634	1.24601								89.6	47.6		2.35	2.24		1.56	1.24		29	44
59.69	11448.6					1.71255	1.45782		2.23187	2.07445		1.03257	1.21257								93.4	51.01		2.39	1.79		1.37	1.37		62	18
62.832	11428.5					1.75729	1.01311		2.59145	1.54491		1.52212	1.31028								117.3	47		1.99	2.12		1.58	1.66		50	32
65.974	11389.6					2.79677	2.06596		4.30467	2.30782		1.5452	1.1344								28			2.54			1.51			65	17
69.115	11335					2.00543	1.70996		2.01164	2.49537		1.66857	0.892596								98.2			1.99			1.69			119	14
72.257	11294.6					2.1971	1.18403		2.57589	2.35203		1.44356	1.17491																	130	20
75.398	11315.2					2.0968	2.16737		2.79468	1.75432		1.10178	2.09441																	60	22
78.54	11428.3					2.24733	1.72589		2.22473	1.99933		1.29448	1.32251																	45	18
81.682	11424.5					1.75137	0.884483		3.07489	1.56968		1.15969	1.55604																	45	20
84.823	11382.5					2.75129	1.64224		1.63201	1.94632		1.66794	0.92062																		19
87.965	11429.4					2.99905	1.4579		4.04879	1.63909		1.10646	1.08019																		12
91.106	11369.8					2.56855	2.01621		3.75539	2.24928		1.26863	1.02547																		19
94.248	11324					2.38092	1.19818		2.83747	1.78388		1.36538	1.09639																		23
97.39	11358.7					2.28966	1.45634		1.52053	1.91505		1.3906	1.18701																		30
100.531	11303.5					1.96075	2.04216		2.36723	2.65221		1.3089	1.16559																		21
103.673	11175.6					1.67378	2.1123		2.31288	2.65421		1.28223	1.22504																		8
106.814	10998					2.75274	2.38808		1.76586	2.45276		1.85575	1.0843																		25
109.956	10952.7					2.17562	2.03343		2.61421	2.45492		1.201	0.967231																		28
113.098	11068.3					1.92136	2.0266		2.78115	2.64009		1.248	1.08189																		25
116.239	11024.3					1.06948	0.925558		6.05377	1.73735		1.70909	1.02764																		6
119.381	10845					2.36634	1.39797		2.86941	2.21386		1.57198	1.15421																		21
122.522	10825.2					1.95569	1.69127		1.41154	2.45763		1.30463	1.41291																		48
125.664	10777.6					2.20794	1.07621		2.26797	1.58705		1.10499	1.49208																		17
128.806	10695.5					2.49229	1.27881		2.25593	2.13663		1.59066	1.17149																		20
131.947	10667.9					2.22931	1.41134		2.89291	2.24003		1.91499	1.4178																		26
135.089	10634.3					1.88156	1.66631		2.13252	2.58701		1.3271	1.46932																		18
138.23	10543.3					1.56347	1.77925		2.268	3.27075		1.64675	1.30856																		12
141.372	10473.4					2.21187	1.82022		1.71003	1.63979		1.46346	2.03223																		27
144.514	10465.4					2.22219	1.44739		3.21943	1.86057		1.47599	1.86195																		18
147.655	10375.7					2.63369	1.21313		2.76873	2.19822		1.22164	1.21569																		23
150.797	10253.8					2.58629	1.78035		1.91028	1.70918		1.24977	1.78633
153.938	10244.8					1.02993	1.21851		3.07614	2.52912		1.09593	1.36502
157.08	10285.7					0.586407	1.23033		2.91615	1.72809		1.4728	1.53239
160.222	10177					1.75401	2.15613		2.65782	3.19275		1.25535	1.24055
163.363	10074.9					2.2108	2.43332		1.95602	2.69958		1.74241	1.18714
166.505	10030.7					1.78526	1.39133		2.05985	2.60024		1.93398	1.34654
169.646	9976.38					3.13981	1.09129		2.93021	2.36717		1.26693	0.976827
172.788	9928.35					1.50565	1.01152		2.34495	1.88078		1.47761	1.15965
175.93	9846.03					2.30259	1.04764		2.1586	3.1768		1.53174	1.04313
179.071	9772.82					3.09576	1.40779		2.67751	3.83352		1.1363	1.03934
182.213	9705.09					2.73801	1.73786		2.41393	2.98378		1.30734	1.20806
185.354	9639.7					3.45688	1.1924		2.59906	3.33742		1.14479	1.06386
188.496	9581.44					2.88141	1.61538		2.69074	3.70026		1.24426	1.05962
191.638	9521.98					4.16904	1.20545		1.98087	3.99961		1.40828	1.11057
194.779	9486.65					3.01646	0.919269		2.74837	2.49987		1.28656	1.2259
197.921	9413.81					2.71954	1.27208		2.47452	3.79056		1.44637	1.01537
201.062	9347.2					1.77123	2.21713		2.95809	3.88483		2.24239	1.17467
204.204	9297.98					2.26098	1.97093		1.46966	1.92004		1.44067	0.955149
207.346	9197.79					1.97483	2.52735		2.7252	3.34431		1.14791	1.37572
210.487	9111.76					2.04974	2.66829		1.99091	3.06525		1.10879	1.13353
213.629	9047.45					2.47062	2.28953		2.82704	3.38655		1.36556	1.0337
216.77	9002.9					3.00498	1.48728		1.88651	2.36686		1.13347	1.15267
219.912	8985.63					2.99845	2.46249		2.64334	2.11706		1.35028	1.05328
223.054	8884.57					2.04298	1.64999		2.33766	2.95026		1.37887	1.52544
226.195	8825.89					3.08236	2.72225		2.64275	2.54236		1.29632	0.822828
229.337	8766.78					3.06123	2.86389		2.57142	3.10053		1.8972	1.24258
232.478	8658.01					3.17527	1.58851		2.36655	3.20026		1.68015	1.51596
235.62	8622.9					1.74469	3.45158		2.62036	2.14668		1.94991	1.10136
238.762	8588.49					3.6927	3.07351		2.27013	4.34466		1.69193	1.02627
241.903	8470.78					3.54208	2.213		1.07011	1.51093		1.72682	0.962197
245.045	8398.16					2.98572	3.38906		1.21596	3.43486		1.73616	1.00112
248.186	8378.02					2.93672	1.47527		1.37008	2.55194		0.966769	1.21167
251.328	8296.2					2.12153	5.12053		1.31504	3.08121		1.13708	1.17508
254.47	8205.25					2.53516	3.2319		2.2248	3.1636		1.75172	1.07404
257.611	8169.67					1.59825	2.62817		1.73614	2.74726		1.084	1.34772
260.753	8124.33					1.55748	1.66675		2.64481	2.67692		1.71554	0.954168
263.894	8022.2					1.47343	2.28762		1.78038	2.64631		1.30886	0.971121
267.036	7963.54					1.54558	0.956137		1.75108	2.60259		1.21476	0.960972
270.178	7899.84					1.18826	1.26562		1.41153	4.53042		1.2751	1.38923
273.319	7820.51					1.40233	0.925081		1.35961	2.36303		1.49025	1.20294
276.461	7797.56					1.30758	0.982916		1.95972	2.32511		1.25902	1.05165
279.602	7726.78					1.82449	1.34428		1.36477	3.8784		1.05935	1.26743
282.744	7624					1.68469	1.2283		2.20736	3.04146		1.31306	1.18326
285.886	7595.35					1.13644	0.889857		2.12916	2.78957		2.07122	1.12025
289.027	7535.14					1.26093	1.14208		1.13739	1.86464		1.5062	1.10678
292.169	7449.47					1.77364	1.01025		2.08091	2.24959		2.1496	1.26378
295.31	7370.14					1.33587	0.972021		1.81577	3.58975		1.83902	0.966876
298.452	7299.81					1.10068	1.42195		1.4912	2.82736		1.35361	1.18681
301.594	7276.64					1.08785	1.03998		1.81176	2.86013		1.29675	0.973072
304.735	7233.43					1.39524	0.980132		1.98729	3.16724		1.24367	1.08015
307.877	7129.25					1.97626	1.88017		1.7144	4.36979		1.73802	1.04365
311.018	7058.61					1.93383	1.02991		1.60088	2.33983		1.23329	1.003
314.16	7005.16						1.23474		2.21536	2.87454		1.57457	1.73433
317.302	6962.39						0.959265		1.50678	3.47259		1.13396	1.28608
320.443	6897.54						0.871524			3.7347		1.82978	1.48556
323.585	6811.14						1.85106			1.85642		1.28495	1.62858
326.726	6761.93						1.87752			3.47534		1.40261	1.17448
329.868	6713.77						0.976317			2.1734		1.3271	1.10711
333.01	6638.52						1.07728			3.51506		2.68088	1.52797
336.151	6568.06						1.06795			1.7906		1.5056	1.18773
339.293	6522.82						1.02549			2.28989		1.47377	1.35849
342.434	6449.82									1.66433		1.31372	1.19833
345.576	6398.43									2.59687		2.07221	1.24863
348.718	6349.57									1.60881		1.37853	1.22894
351.859	6287.68									1.34299		1.3251	0.93056
355.001	6201.37									2.42715		1.16496	1.40432
358.142	6145.75									2.17546		1.20907	1.229
361.284	6115.7									1.98848		1.60974	1.01576
364.426	6041.22									1.63061		2.22275	1.12539
367.567	5984.83									0.793271		1.42779	1.64388
370.709	5934.28									3.73147		1.40963	2.02404
373.85	5878.32									2.2591		1.1777	2.02349
376.992	5807.17									3.87922		1.52023	1.72827
380.134	5753.99									2.53414		1.30273	1.36037
383.275	5709.01									2.56625		1.78063	1.24581
386.417	5637.38									1.39384		1.9828	1.1613
389.558	5585.46									1.38101		1.8576	1.18414
392.7	5540.05									5.296		1.31471	1.29781
395.842	5493.48									1.64818		1.05722	1.24773
398.983	5430.58									1.6219		1.4351	2.53249
402.125	5373.74									1.29695		1.37545	1.11691
405.266	5318.68									1.77022		1.63712	3.76245
408.408	5264.84									3.2258		1.60076	1.56223
411.55	5223.19									2.62549		1.07823	1.97284
414.691	5159.93									3.01688		1.74753	1.93768
417.833	5111.59									3.44377		1.29517	2.0909
420.974	5068.69									1.54013		1.285	1.36572
424.116	5002.35									1.82347		2.16224	1.85904
427.258	4954.66									2.61275		1.43225	1.68262
430.399	4905.16									1.80773		1.35927	1.53845
433.541	4850.43									1.74532		1.47782	1.83088
436.682	4815.43									1.20876		1.21229	0.998732
439.824	4764.25									1.7834		2.15778	1.1666
442.966	4701.94									2.5629		2.28238	1.83288
446.107	4671.58									1.93327		1.84328	1.19104
449.249	4616.84											1.2274	1.74109
452.39	4553.8											2.17382	1.32041
455.532	4529.97											1.24765	1.34526
458.674	4475.98											1.65644
461.815	4425.1											1.53882
464.957	4386.48											1.75542
468.098	4335.79											1.32528
471.24	4298.87											1.69059
474.382	4245.1											1.66542
477.523	4193.04											2.05436
480.665	4162.73											1.32614
483.806	4116.78											1.83129
486.948	4072.39											1.50488
490.09	4036.79											1.85783
493.231	3992.96											1.21659
496.373	3945.67											0.957306
499.514	3908											2.06232
502.656	3873.57											1.14769
505.798	3827.47											2.84645
508.939	3786.74											3.90379
512.081	3746.17											1.09597
515.222	3705.22											1.86587
518.364	3669.61											1.6582
521.506	3633.25											1.95493
524.647	3598.02											2.02394
527.789	3560.78											3.34325
530.93	3515.13											1.56534
534.072	3479.46											2.00947
537.214	3449.01											1.9139
540.355	3411.44
543.497	3372.39
546.638	3343.3
549.78	3306.33
552.922	3272.89
556.063	3237.79
559.205	3204.36
562.346	3172.69
565.488	3139.22
568.63	3106.13
571.771	3070.27
574.913	3043.88
578.054	3012.54
581.196	2979.41
584.338	2952.13
587.479	2920.97
590.621	2889.87
593.762	2858.68
596.904	2831.91
600.046	2801.45
603.187	2773.74
606.329	2746.15
609.47	2717.42
612.612	2689.53
615.754	2663.89
618.895	2638.15
622.037	2611.42
625.178	2586.81
628.32	2560.58
631.462	2534.05
634.603	2508.45
637.745	2482.42
640.886	2459.87
644.028	2437.06
647.17	2411.15
650.311	2389.41
653.453	2365.03
656.594	2340.52
659.736	2320.26
662.878	2296.11
666.019	2273.94
669.161	2251
672.302	2231.56
675.444	2209.68
678.586	2188.04
681.727	2166.86
684.869	2146.29
688.01	2127.01
691.152	2107.87
694.294	2086.25
697.435	2066.83
700.577	2048.65
703.718	2028.58
706.86	2009.19
710.002	1992.9
713.143	1973.29
716.285	1954.94
719.426	1936.55
722.568	1920.24
725.71	1901.6
728.851	1884.25
731.993	1865.76
735.134	1851
738.276	1834.75
741.418	1818.02
744.559	1801.05
747.701	1784.45
750.842	1770.34
753.984	1755.53
757.126	1739.41
760.267	1724.04
763.409	1708.35
766.55	1693.22
769.692	1679.38
772.834	1665.5
775.975	1650.33
779.117	1635.92
782.258	1621.14
785.4	1607.71
788.542	1595.02
791.683	1581.84
794.825	1567.69
797.966	1553.92
801.108	1540.78
804.25	1529.5
807.391	1517.13
810.533	1504.35
813.674	1491.36
816.816	1479.51
819.958	1467.24
823.099	1454.84
826.241	1443.7
829.382	1432.56
832.524	1420.97
835.666	1410.07
838.807	1398.91
841.949	1387.61
845.09	1376.3
848.232	1367.02
851.374	1356.05
854.515	1345.24
857.657	1335.74
860.798	1325.5
863.94	1314.76
867.082	1304.79
870.223	1295.32
873.365	1286.1
876.506	1275.92
879.648	1266.23
882.79	1257.03
885.931	1248.05
889.073	1238.51
892.214	1231.26
895.356	1221.41
898.498	1212.21
901.639	1204.22
904.781	1196.21
907.922	1187.39
911.064	1179.05
914.206	1170.88
917.347	1163.95
920.489	1155.9
923.63	1146.97
926.772	1139.11
929.914	1132.63
933.055	1124.14
936.197	1116.7
939.338	1109.55
942.48	1101.59
945.622	1093.85
948.763	1086.65
951.905	1080.09
955.046	1073.39
958.188	1066.07
961.33	1058.92
964.471	1051.53
967.613	1045.78
970.754	1039.09
973.896	1032.65
977.038	1025.77
980.179	1018.9
983.321	1012.48
986.462	1006.89
989.604	1000.36
992.746	994.204
995.887	987.466
999.029	982.199
1002.17	976.089
1005.31	970.234
1008.45	964.655
1011.59	958.58
1014.74	952.274
1017.88	946.927
1021.02	941.203
1024.16	936.307
1027.3	930.75
1030.44	925.278
1033.59	920.375
1036.73	914.804
1039.87	909.529
1043.01	905.015
1046.15	899.323
1049.29	893.34
1052.44	889.567
1055.58	884.978
1058.72	879.176
1061.86	874.662
1065	869.824
1068.14	865.086
1071.29	860.707
1074.43	856.188
1077.57	851.554
1080.71	846.905
1083.85	842.5
1086.99	838.651
1090.14	834.213
1093.28	830.065
1096.42	825.425
1099.56	821.449
1102.7	817.469
1105.84	813.287
1108.98	808.67
1112.13	805.234
1115.27	801.552
1118.41	798.072
1121.55	794.207
1124.69	790.333
1127.83	786.395
1130.98	782.857
1134.12	778.739
1137.26	774.795
1140.4	771.449
1143.54	767.924
1146.68	763.919
1149.83	760.526
1152.97	757.166
1156.11	753.738
1159.25	749.892
1162.39	746.425
1165.53	743.358
1168.68	739.452
1171.82	736.247
1174.96	733.084
1178.1	729.704
1181.24	726.898
1184.38	723.094
1187.53	719.843
1190.67	717.003
1193.81	713.703
1196.95	710.211

## Sheet: Figure 5
Panel 5c			Panel 5c			Panel 5g
% Change in nuclear area			% Change in nuclear area			γH2Ax Intensity (au)
Scramble	PUR4		GFP	Plectin 1f-8		Scramble NS	Scramble S	PUR4 NS	PUR4 S
-7.7394	2.05169		3.45371	4.09145		87.612	90.174	94.728	626.212
7.85258	4.32631		7.20216	-0.0982427		425.012	238.145	71.455	392.819
9.37662	1.91101		4.04027	4.19214		53.689	136.95	105.944	70.273
3.93424	10.1407		7.89808	7.84878		112.857	560.543	81.413	385.542
4.19957	5.0656		6.06383	12.2538		439.161	84.273	675.614	90.38
3.32308	12.0697		2.96541	5.01198		64.423	38.887	130.574	178.268
6.56921	4.12792		3.01884	7.77133		636.942	71.797	122.942	122.533
3.995	6.59517		2.57041	2.4854		80.14	172.942	60.093	181.951
-1.49711	12.7944		6.332	4.82782		262.007	479.362	220.453	83.958
4.49038	12.5793		7.51304	8.85301		178.214	502.349	421.045	425.975
2.27019	2.86819		1.5672	10.3909		177.237	153.106	92.738	329.241
7.76573	7.1317		9.13234	1.89326		92.687	514.737	214.407	57.406
7.20009	5.99049		0.584525	3.26066		122.61	192.531	229.014	294.264
8.08131	8.36897		5.27297	7.80532		228.481	69.903	104.437	56.591
9.56187	15.5296		1.48542	9.74196		78.988	153.476	88.152	130.231
8.63345	12.6545		0.398382	2.31604		141.396	121.974	80.989	401.46
7.03784	7.73435		9.11553	10.0822		47.907	124.521	82.734	78.788
9.35798	6.85395		3.45901	4.29156		66.882	350.314	70.894	155.739
2.29583	4.34388		3.7273	9.16759		85.495	276.523	73.046	118.492
5.3443	11.8829		4.48381	8.13092		126.808	504.152	58.599	719.426
12.4967	14.0605		3.50642	7.01878		53.318	154.877	119.138	53.423
9.91943	5.05823		0.579834	12.2469		89.459	141.62	97.794	854.077
6.38092	6.40856		2.38464	4.09848		46.359	90.565	65.663	316.36
4.48832	8.33174		1.67235	3.42532		68.47	68.737	114.596	591.766
6.99095	10.9397		9.06764	3.68232		67.956	103.54	420.119	181.862
3.20826	6.59335		2.00936	3.91128		67.787	14.139	144.574	334.618
-0.498673	6.64815		2.75158	7.99864		64.864	204.611	70.773	460.664
3.42418	7.27196		2.52761	4.58035		196.745	99.035	69.944	64.723
7.53542	9.93188		2.15859	1.85046		234.084	501.599	69.816	137.675
8.96412	11.5105		1.66917	4.51034		55.106	317.905	516.92	229.273
3.76722	6.95907		3.50174	8.9883		65.678	83.046	54.978	146.645
5.10775	14.7564		1.53228	3.4801		55.409	136.259	110.29	88.346
6.71406	8.65681		3.2078	4.52379		164.067	108.439	138.362	377.809
3.83413	12.3943		2.13367	5.38915		134.384	76.078	59.601	169.687
3.85631	9.97997		3.96886	0.399682		55.929	119.287	55.46	1116.09
4.54753	6.06464		-0.575646	2.00065		90.592	193.026	64.589	153.022
4.01893	9.42544		2.34696	3.52355		96.779	161.997	55.327	547.915
3.7095	11.7272		0.0838987	2.34836		36.745	849.93	76.575	662.167
-9.85189	8.71729		3.15513	2.77933		252.454	77.588	73.333	91.517
3.57132	6.77524		2.07195	3.20512		362.566	609.973	490.809	212.082
4.91855	6.22196		3.49236	3.05466		102.489	154.662	504.873	54.911
8.92878	5.95973		1.36284	2.79579		339.19	220.182	519.504	211.441
9.39968	4.34284		5.09375	1.51622		270.477	102.332	48.383	471.448
12.4673	6.70462		2.47569	0.88987		38.235	137.73	422.231	119.55
3.46296	6.07382		0.661868	9.725		323.26	96.531	105.32	159.634
5.08287	5.46332		0.775132	5.31816		41.202	95.621	371.536	364.479
9.28245	10.6704			4.05774		77.753	104.788	501.59	118.041
	4.34103			2.97437		290.368	119.154	108.001	179.917
	3.75125			4.14321		72.776	58.951	168.666	426.791
	13.0973			1.1797		194.066	102.815	70.253	105.941
				5.2716		242.433	30.55	113.313	86.325
						59.595	190.892	251.803	151.255
						61.941	305.562	29.205	128.561
						109.962	64.453	51.655	1101.68
						120.257	65.321	49.459	119.639
						107.917	68.098	1036.46	386.691
						143.045	85.954	93.488	129.274
						99.767	78.38	41.349	203.097
						133.042	92.582	134.795	433.444
						103.418	147.728	60.04	82.979
						345.825	103.809	52.592	555.131
						89.613	252.046	91.803	83.614
						110.147	79.348	80.038	721.132
						107.089	360.669	97.297	99.616
						309.669	157.461	124.335	251.142
						35.368	126.442	101.26	182.945
						86.164	295.718	31.411	267.405
						116.043	119.854	65.859	121.93
						62.116	193.49	379.606	974.684
						282.746	709.288	807.233	113.657
						152.033	113.593	55.863	112.482
						213.098	74.879	65.106	565.255
						414.994	169.913	79.239	68.051
						116.401	49.728	82.855	174.741
						225.511	90.672	106.841	204.848
						86.511	291.357	89.629	658.761
						44.12	99.596	64.261	334.079
						101.797	279.06	85.579	89.096
						43.044	187.194	40.04	102.194
						56.014	397.576	88.882	124.953
						80.247	269.587	252.016	181.652
						63.837	209.602	36.228	362.354
						52.487	73.464	33.874	584.64
						78.438	135.108	149.64	591.568
						63.415	230.888	34.36	648.668
						55.986	50.43	56.664	356.891
						27.412	115.039	238.166	286.873
						58.301	718.673	422.805	287.651
						36.244	15.443	27.789	178.231
						41.882	156.432	47.094	27.844
						606.316	774.849	40.363	507.966
						44.741	40.286	31.922	695.784
						48.687	360.112	60.102	385.471
						57.853	119.452	40.896	207.431
						42.17	113.498	35.587	134.129
						106.353	125.602	484.063	257.812
						84.717	51.21	31.379	159.996
						79.925	63.595	43.929	295.806
						26.411	45.409	29.593	26.172
						34.504	100.453	21.868	35.706
						42.243	126.758	42.993	34.623
						99.037	269.007	88.283	24.85
						160.978	264.274	86.861	28.164
						283.274	201.582	55.526	46.618
						56.706	69.06	270.227	194.963
						84.89	60.393	58.498	116.052
						55.754	167.854	31.261	68.079
						58.719	49.954	43.235	66.342
						60.357	37.831	81.126	34.267
						375.748	73.375	56.537	41.813
						36.645	39.791	34.229	224.555
						187.047	90.132	302.874	54.065
						28.121	44.043	37.732	499.94
						54.279	43.252	47.305	201.567
						53.924	51.147	35.455	262.615
						59.121	29.194	228.588	26.237
						58.838	39.172	241.99	56.877
						54.673	40.157	234.709	60.078
						83.883	77.655	48.104	300.41
						34.339	47.658	57.862	117.084
						58.951	37.014	40.57	30.131
						62.765	37.986	32.927	197.512
						49.215	516.272	49.832	38.826
						104.201	60.917	38.036	171.45
						256.276	97.557	34.311	135.621
						54.831	77.046	146.986	50.536
						49.49	65.753	201.643	46.991
						78.385	55.088	38.459	838.361
						192.015	37.539	36.433	351.169
						38.005	38.235	296.662	45.513
						49.202	31.389	52.92	80.45
						70.536	61.692	31.45	21.655
							66.432	34.968	29.874
							32.571	42.886	49.673
							101.868	38.38	67.226
							41.046	72.646	231.496
							107.549	184.316	80.204
							56.415	49.38	48.457
							34.111	71.655	62.807
							49.631		171.617
							76.454		64.493
							49.117		36.137
							44.397		78.181
							83.269		38.521
							78.424		35.213
							69.791		45.511
							334.024		34.606
							43.013		25.759
							108.364		41.874
							57.292		377.808
							37.842		60.242
							261.889		33.864
							45.185		245.15
							46.06		51.677
							43.739		41.938
							77.06		396.239
							68.776		50.051
							37.69		44.677
							60.342		53.364
							365.53		360.528
							40.831		95.787
							59.006		40.842
							355.866		45.113
							48.388		40.166
							471.936		56.128
							57.637		88.053
							68.325		730.121
							62.361		260.651
							72.869		428.915
							56.915		38.143
							32.5		63.539
							186.263		60.448
							240.608		78.779
							290.383		31.44
									442.646
