# Supplementary material for: Fibrillar adhesion dynamics govern the timescales of nuclear mechano-response via the vimentin cytoskeleton
Source: Nat Mater. 2026 Apr 29;25(7):1252–63. doi: 10.1038/s41563-026-02590-x (PMC13322966; doi:10.1038/s41563-026-02590-x)
Supplement: Supplementary file 7 — Statistical source data for all data presented in Extended Data Figs. 1–10 (data of each figure in a separate sheet). [file 41563_2026_2590_MOESM7_ESM.xlsx]

## Sheet: Extended data 1
Panel 1b:																									Panel 1d:
Actin Anisotropy - DMSO					Actin Anisotropy - Bleb					Actin Anisotropy - CytoD					Actin Anisotropy - Y-27					Actin Anisotropy - LatA					Paxillin Length (um) - DMSO					Paxillin Length (um) - Bleb					Paxillin Length (um) - CytoD					Paxillin Length (um) - Y-27					Paxillin Length (um) - LatA
30 min	1 hr	1.5 hr	2 hr		30 min	1 hr	1.5 hr	2 hr		30 min	1 hr	1.5 hr	2 hr		30 min	1 hr	1.5 hr	2 hr		30 min	1 hr	1.5 hr	2 hr		30 min	1 hr	1.5 hr	2 hr		30 min	1 hr	1.5 hr	2 hr		30 min	1 hr	1.5 hr	2 hr		30 min	1 hr	1.5 hr	2 hr		30 min	1 hr	1.5 hr	2 hr
0.3883	0.3264	0.1917	0.2738		0.5268	0.1259	0.2795	0.413		0.0642	0.1153	0.1302	0.172		0.0728	0.157	0.1597	0.1282		0.1508	0.0402	0.1098	0.0441		1.886	1.383	2.004	1.833		2.226	1.588	1.135	1.222		0.871	0.844	0.923	0.871		1.741	0.692	0.764	0.632		1.645	1.441	1.645	1.606
0.608	0.2179	0.2837	0.3381		0.1336	0.1558	0.1228	0.2341		0.0552	0.0531	0.1374	0.2363		0.0765	0.0654	0.1258	0.1463		0.0787	0.0464	0.3666	0.0284		2.521	1.62	2.497	1.019		1.573	1.234	0.659	1.797		1.404	0.972	1.645	1.512		1.758	0.871	0.844	0.764		4.408	2.948	0.84	1.923
0.6179	0.5737	0.5383	0.3752		0.366	0.3153	0.3391	0.3666		0.0094	0.09	0.2581	0.1475		0.1155	0.1423	0.0646	0.1526		0.0755	0.0568	0.0902	0.1181		2.136	2.398	2.214	1.846		1.366	2.497	0.81	1.81		1.535	0.779	0.779	1.207		0.764	0.871	0.724	0.824		0.871	2.398	0.955	3.001
0.3706	0.3592	0.3475	0.2895		0.1705	0.3327	0.2468	0.2573		0.1579	0.1775	0.1342	0.1315		0.07	0.1474	0.1002	0.1651		0.0937	0.077	0.0461	0.0371		2.887	1.81	3.101	2.444		1.404	2.528	1.314	0.966		0.724	2.908	1.207	0.54		1.469	0.551	0.779	0.652		1.353	1.991	1.032	0.756
0.2553	0.4654	0.2894	0.3338		0.3401	0.3112	0.1377	0.316		0.1655	0.1368	0.0802	0.1415		0.0496	0.1535	0.126	0.0777		0.0851	0.1054	0.0629	0.0109		2.246	3.055	1.785	1.3		1.833	1.599	1.081	1.449		1.318	0.972	1.404	0.582		1.353	1.3	0.692	0.324		1.923	2.468	1.037	0.864
0.3547	0.4998	0.4051	0.3579		0.4074	0.414	0.4671	0.2388		0.0417	0.0795	0.1251	0.1893		0.0542	0.1506	0.1143	0.2524		0.1453	0.033	0.04	0.0471		1.731	2.319	2.226	1.469		1.264	1.009	1.231	1.334		0.659	1.015	1.139	0.54		2.16	0.483	0.65	1.085		1.207	1.336	1.797	0.63
0.2799	0.4513	0.3211	0.2165		0.0796	0.3868	0.2616	0.2893		0.1279	0.0559	0.1772	0.1405		0.1699	0.0908	0.1528	0.1086		0.0385	0.0303	0.0251	0.0223		2.16	1.274	1.983	1.991		1.101	1.144	1.408	1.043		0.616	0.966	1.199	0.683		0.978	0.692	0.435	0.891		3.009	0.786	1.858	0.786
0.355	0.1839	0.2606	0.311		0.1916	0.2516	0.1304	0.1544		0.0814	0.1762	0.1274	0.0755		0.1805	0.0959	0.0954	0.1071		0.0382	0.0302	0.1062	0.0294		1.048	1.618	1.911	3.306		0.823	1.061	1.08	0.872		0.659	0.891	2.053	0.779		0.929	1.758	0.704	0.764		1.932	0.445	0.724	0.54
0.3695	0.6461	0.2727	0.2982		0.4232	0.0404	0.3296	0.4913		0.0909	0.1014	0.0974	0.2143		0.1756	0.1853	0.1047	0.1195		0.0559	0.0348	0.0216	0.1393		4.259	0.92	3.743	1.558		0.871	1.618	0.916	0.153		0.328	0.692	0.886	1.375		1.207	0.966	0.564	0.871		1.231	0.779	1.62	0.305
0.3342	0.5361	0.3174	0.2864		0.4784	0.3579	0.2212	0.062		0.045	0.1106	0.1534	0.1797		0.0841	0.0814	0.0509	0.0631		0.0308	0.0489	0.0228	0.1143		2.42	1.306	1.527	1.758		1.264	0.483	0.324	0.724		0.465	1.998	1.195	1.649		1.535	0.63	0.803	0.923		1.535	1.148	1.128	0.342
0.2904	0.5442	0.3052	0.3748		0.4506	0.2525	0.2611	0.2966		0.0934	0.1306	0.119	0.0154		0.1172	0.1193	0.1318	0.1117		0.066	0.0862	0.033	0.0234		2.463	1.62	1.522	1.939		2.016	2.771	1.745	1.195		0.871	0.779	0.844	1.404		2.075	0.871	0.584	1.134		1.836	2.726	0.996	0.996
0.2756	0.6275	0.2365	0.1956		0.4575	0.2656	0.2978	0.4204		0.139	0.1829	0.1902	0.0543		0.1049	0.0905	0.0849	0.1168		0.0755	0.0895	0.0546	0.0085		2.187	1.512	2.271	2.894		2.468	1.015	1.231	0.512		0.648	0.509	0.659	1.677		0.871	0.692	0.422	0.551		2.138	1.188	1.08	1.366
0.3849	0.399	0.3505	0.3382		0.3661	0.2791	0.3247	0.3192		0.0775	0.1196	0.0709	0.1729		0.0615	0.1239	0.1356	0.0934		0.2128	0.0548	0.0257	0.0627		2.56	3.29	2.271	1.351		1.871	1.696	1.634	1.019		0.63	0.582	1.38	1.231		1.595	0.996	0.54	0.604		2.851	0.63	0.972	1.986
0.3884	0.513	0.257	0.353		0.3251	0.2202	0.2824	0.2005		0.1115	0.0807	0.0994	0.1201		0.0892	0.0601	0.1483	0.2678		0.1336	0.0908	0.0644	0.0346		0.779	2.549	3.09	1.284		1.69	1.363	1.163	0.509		0.216	1.144	0.786	2.319		1.606	1.148	0.346	0.611		2.271	0.54	1.148	1.101
0.1799	0.3949	0.2899	0.2706		0.2788	0.1223	0.3081	0.3703		0.0595	0.0416	0.1183	0.1023		0.1368	0.0842	0.1284	0.2206		0.0857	0.0269	0.0371	0.0618		1.81	2.077	3.51	1.113		1.758	3.013	1.449	0.918		0.432	1.081	0.81	0.657		1.645	1.383	0.54	0.692		1.449	1.231	1.366	1.62
0.3018	0.338	0.2827	0.2458		0.5073	0.3986	0.2561	0.3302		0.0502	0.0878	0.2347	0.1356		0.0277	0.0159	0.1746	0.1464		0.0927	0.1083	0.0757	0.0342		1.914	2.802	2.934	2.177		1.546	1.983	1.159	0.596		0.683	1.408	0.932	2.336		1.168	0.786	0.767	0.584		1.148	3.24	0.584	2.077
0.3908	0.3002	0.2359	0.269		0.1956	0.5063	0.3283	0.2963		0.1129	0.2175	0.2649	0.1314		0.0291	0.1239	0.0961	0.159		0.1572	0.059	0.0861	0.107		1.08	1.383	3.249	1.261		1.538	3.11	0.543	0.803		1.08	1.314	0.734	2.63		1.318	1.08	1.213	0.65		0.692	0.692	0.551	1.305
0.2594	0.317	0.3946	0.2926		0.3396	0.439	0.2792	0.352		0.1645	0.0956	0.1226	0.1557		0.1454	0.0723	0.1044	0.2021		0.1583	0.0329	0.042	0.054		1.101	0.844	1.741	2.502		0.918	2.049	0.54	0.389		0.779	2.184	1.154	0.916		1.025	0.966	0.993	0.584		1.231	1.222	0.838	0.871
0.3952	0.2112	0.3434	0.1605		0.243	0.1454	0.1953	0.4197		0.1263	0.179	0.0611	0.1027		0.0973	0.1446	0.1932	0.1836		0.086	0.0286	0.1078	0.0537		1.62	1.606	1.025	1.811		1.645	3.518	0.275	0.498		0.724	0.483	0.216	0.764		1.08	0.966	0.648	0.596		1.163	1.62	1.076	1.08
0.3684	0.1822	0.3917	0.2444		0.458	0.2888	0.1831	0.2924		0.0539	0.1053	0.1319	0.2424		0.1514	0.0958	0.0242	0.0538		0.0701	0.1514	0.092	0.0808		2.336	3.285	0.978	1.36		1.051	3.39	0.683	0.773		1.383	0.657	1.566	1.62		1.112	1.469	0.955	0.315		0.823	1.991	0.702	2.097
0.3913	0.3706	0.2932	0.352		0.5511	0.2888	0.1485	0.2705		0.1283	0.0179	0.2018	0.0782		0.1181	0.0918	0.0553	0.2855		0.0143	0.0417	0.0371	0.0167		1.57	1.758	1.375	1.966		1.837	0.461	0.378	1.932		0.724	1.318	1.911	2.612		0.458	1.3	0.652	0.871		2.427	1.932	3.055	1.62
0.1196	0.2641	0.3527	0.2661		0.236	0.2888	0.1288	0.2713		0.143	0.1035	0.0638	0.2536		0.1635	0.063	0.0272	0.1569		0.1326	0.2126	0.028	0.063		1.595	1.944	1.923	1.547		1.383	0.241	0.803	3.538		0.996	0.683	1.296	3.176		0.871	0.996	0.72	0.786		0.871	2.637	1.911	0.923
0.2568	0.3298	0.2806	0.3105		0.2936	0.2888	0.3341	0.3101		0.0444	0.0943	0.2045	0.1782		0.2152	0.084	0.0326	0.1742		0.0636	0.0398	0.0581	0.0502		1.184	1.677	3.026	1.547		1.339	0.216	0.564	2.427		0.844	1.305	0.891	1.168		0.241	1.305	0.422	1.08		0.996	1.504	1.231	1.947
0.3784	0.0956	0.1712	0.291		0.3756	0.2888	0.1229	0.3498		0.0324	0.0536	0.103	0.171		0.1399	0.1285	0.0841	0.2004		0.0784	0.0446	0.0589	0.006		1.394	1.314	1.207	1.606		1.448	0.346	0.773	2.226		0.929	2.127	0.389	3.327		0.153	1.797	1.256	1.305		3.983	1.08	0.844	1.535
0.3637	0.2746	0.3398	0.2059		0.2872	0.2888	0.0499	0.3954		0.0614	0.2089	0.2237	0.1851		0.0586	0.1449	0.1113	0.129		0.0552	0.078	0.0569	0.0649		1.957	1.781	2.398	2.788		1.538	0.764	0.594	3.189		1.606	1.019	0.779	2.753		0.63	1.353	0.465	0.692		1.019	2.184	1.573	1.62
0.3357	0.3313	0.5427	0.3293		0.1888	0.2888	0.1917	0.2871		0.1134	0.0887	0.1106	0.1807		0.2395	0.2419	0.0872	0.0902		0.0825	0.155	0.0591	0.0446		1.69	1.296	4.752	1.741		1.991	0.773	1.135	1.621		1.516	0.756	2.319	0.683		0.966	0.458	0.305	1.5		2.938	1.08	1.08	2.853
0.14	0.2319	0.3636	0.297		0.302	0.2888	0.3879	0.2663		0.1652	0.1918	0.1536	0.1484		0.221	0.0684	0.1663	0.0999		0.0489	0.2159	0.0557	0.0798		2.173	2.802	4.226	1.986		1.516	1.135	1.032	1.426		1.296	0.551	1.606	2.979		1.449	0.432	0.382	0.779		1.469	0.63	2.827	0.929
0.2933	0.1898	0.3713	0.2536		0.4257	0.2888	0.2916	0.1702		0.0303	0.2158	0.1353	0.1704		0.1066	0.1682	0.0494	0.1623		0.0982	0.0772	0.0379	0.0691		1.536	4.054	3.364	2.938		1.728	1.843	0.596	1.35		1.168	0.972	1.148	1.449		1.168	1.08	0.461	0.891		4.408	2.683	2.386	2.216
0.2889	0.3417	0.4264	0.2765		0.2694	0.2888	0.3391	0.2175		0.0637	0.2001	0.1608	0.0711		0.1514	0.1177	0.1937	0.1688		0.0363	0.2336	0.054	0.3152		2.292	1.745	2.606	3.78		1.728	2.442	1.092	1.896		1.708	0.764	1.366	1.606		0.996	0.305	0.726	0.779		2.427	1.504	1.546	2.271
0.5093	0.2761	0.354	0.3177		0.4281	0.2888	0.2806	0.0952		0.1082	0.2293	0.1552	0.0953		0.208	0.1121	0.1858	0.242		0.5728	0.08	0.092	0.126		1.956	1.947	3.145	3.191		2.291	1.494	0.918	1.113		1.085	1.527	2.311	0.724		1.168	0.692	0.326	0.692		2.271	0.724	1.62	0.929
0.3406	0.103	0.2339	0.2685		0.2806	0.2888	0.2816	0.1027		0.0913	0.0957	0.2077	0.1532		0.1582	0.1664	0.2887	0.3048		0.1187	0.0323	0.0432	0.1212		1.675	2.038	1.3	2.906		1.092	1.139	0.468	0.996		0.871	1.019	1.146	0.871		0.929	0.993	0.49	0.54		1.154	0.891	0.461	1.259
0.4139	0.218	0.2526	0.3		0.3255	0.2888	0.1247	0.3499		0.0817	0.075	0.2169	0.1218		0.1091	0.1682	0.119	0.0359		0.042	0.136	0.0759	0.0601		1.061	2.7	0.996	1.5		1.682	0.991	0.966	0.894		0.692	1.383	0.512	0.683		1.064	0.652	0.509	0.891		1.421	0.823	0.648	0.108
0.3199	0.3691	0.2886	0.2319		0.0711	0.2888	0.2376	0.29		0.1013	0.1495	0.1496	0.1397		0.1795	0.1346	0.2264	0.1645		0.0589	0.0443	0.0632	0.214		1.527	1.839	2.13	2.009		1.188	0.702	0.983	0.993		0.864	0.63	0.556	0.611		0.551	0.71	0.49	0.978		1.567	0.445	0.616	0.996
0.3462	0.2765	0.3087	0.2608		0.1551	0.2888	0.373	0.266		0.0885	0.1107	0.1848	0.1489		0.1858	0.1823	0.1584	0.2256		0.0725	0.1493	0.0424	0.0651		1.128	1.08	1.535	1.318		1.783	0.773	1.069	1.504		1.101	1.112	0.803	0.891		1.947	0.683	0.5	0.779		0.891	0.864	0.63	1.527
0.2985	0.3722	0.3966	0.3296		0.3649	0.2888	0.0747	0.3399		0.1043	0.0923	0.0886	0.1949		0.1998	0.1003	0.1801	0.2668		0.1285	0.0697	0.1572	0.1715		1.144	3.835	2.859	3.901		2.452	0.275	1.731	1.776		1.207	0.786	0.844	1.112		0.871	0.632	0.332	0.871		1.405	0.342	0.724	1.923
0.238	0.3396	0.4232	0.2059		0.3279	0.4458	0.3252	0.2828		0.0685	0.1017	0.1703	0.0573		0.1976	0.0521	0.1144	0.0818		0.1914	0.1148	0.0765	0.128		3.458	1.449	1.296	1.573		1.113	0.65	0.396	1.677		0.498	1.944	1.512	2.029		1.168	0.648	0.58	1.81		2.596	0.891	0.872	0.764
0.3243	0.233	0.2181	0.2767		0.2718	0.2141	0.2385	0.1118		0.0882	0.1973	0.0651	0.0663		0.1135	0.1649	0.1703	0.2246		0.1547	0.0328	0.0864	0.0164		2.916	1.019	3.149	2.598		1.57	0.659	0.322	1.966		1.559	0.972	0.891	1.634		0.923	0.844	0.613	0.465		1.731	1.353	0.512	1.469
0.2288	0.2546	0.3528	0.2261		0.4181	0.2975	0.6413	0.0464		0.0297	0.0363	0.1611	0.038		0.1898	0.1292	0.1776	0.1431		0.1236	0.0393	0.051	0.0727		1.956	2.13	3.724	1.915		1.224	1.222	0.95	0.905		1.139	1.08	0.871	0.648		1.085	0.241	0.34	0.556		0.683	0.63	0.574	1.168
0.1749	0.2115	0.2922	0.2716		0.3362	0.3264	0.4076	0.2758		0.0169	0.1766	0.0927	0.0834		0.1248	0.1355	0.261	0.1172		0.0969	0.1165	0.1453	0.0258		2.567	1.991	1.788	2.118		1.766	1.213	1.03	1.019		0.812	1.314	0.241	0.864		2.055	0.923	0.407	0.879		2.61	3.798	0.596	1.546
0.1331	0.013	0.3105	0.2224		0.2128	0.3566	0.385	0.1338		0.1435	0.1219	0.1023	0.0435		0.1057	0.0738	0.152	0.0869		0.0616	0.1423	0.1319	0.0749		1.708	0.823	1.708	1.98		1.383	0.616	0.559	0.879		0.845	1.408	2.326	1.731		2.271	0.891	1.729	0.435		2.592	1.148	0.532	1.375
0.2122	0.2491	0.332	0.2337		0.2432	0.3024	0.5728	0.026		0.081	0.0598	0.1366	0.0391		0.1984	0.0359	0.1718	0.1144		0.0322	0.0764	0.0468	0.0511		1.521	3.026	1.383	1.261		0.943	0.63	0.382	0.659		1.3	0.871	0.972	0.996		1.453	0.509	0.393	0.65		0.611	1.645	1.135	1.231
0.2009	0.1883	0.2313	0.1588		0.3821	0.3764	0.5442	0.0536		0.0389	0.1511	0.0867	0.0873		0.1816	0.1164	0.0428	0.0795		0.1088		0.1209	0.0398		1.475	2.827	1.5	1.454		3.381	0.27	0.702	1.218		0.844	1.449	1.453	0.616		0.844	0.532	0.435	0.844		0.823	0.683	0.812	1.259
0.1948	0.2551	0.2854	0.2386		0.4224	0.4204	0.2105	0.1458		0.1188	0.1748	0.1218	0.0479		0.1648	0.3017	0.1215	0.0446		0.1144		0.1696	0.0507		1.231	2.938	2.596	1.35		2.128	1.231	0.668	0.657		2.077	1.383	1.148	0.483		0.611	0.65	0.63	0.432		0.657	0.445	0.92	1.449
0.299	0.2415	0.1821	0.2063		0.288	0.4232		0.1879		0.1085	0.1414	0.0813	0.0897		0.1301	0.1165	0.1098	0.1771		0.1276		0.0748			1.307	1.148	2.787	2.172		1.288	0.726	0.275	0.823		1.08	0.923	0.786	1.513		1.833	0.692	0.75	1.353		0.389	0.823	0.955	1.163
0.3155	0.3305	0.2482	0.3168		0.3249	0.3532				0.1748	0.0889	0.024	0.0901		0.1434	0.0499	0.1731	0.205		0.1404		0.0509			2.938	1.741	2.075	1.124		1.35	0.564	0.81	0.489		0.683	1.375	0.864	1.449		0.611	0.823	0.63	1.168		0.458	1.163	1.064	0.966
0.2335	0.3287	0.3036	0.2172		0.4208	0.3333				0.1066	0.0679	0.1077	0.0897		0.1072	0.2862	0.4143	0.1299		0.1133		0.1343			2.979	1.741	1.163	2.296		1.336	0.702	1.061	0.764		1.947	2.127	0.305	0.432		2.753	1.112	0.929	0.63		3.364	1.504	2.024	0.54
0.2842	0.2694	0.2236	0.2964			0.3243				0.0244	0.0906	0.0967	0.0604		0.1413	0.3045	0.1298	0.1547		0.1321					1.528	1.163	2.038	2.369		2.193	1.458	0.923	0.779		1.259	1.128	0.668	1.573		1.983	1.771	1.08	0.844		2.097	1.858	1.108	0.891
0.1581	0.325	0.2995	0.2595							0.089	0.0289	0.1102	0.0523		0.198	0.0547	0.13	0.1552		0.6269					2.224	1.645	1.375	1.08		4.428	1.306	0.551	0.823		1.3	1.128	0.704	0.54		1.846	1.923	0.786	0.582		1.886	2.029	1.148	0.657
0.2047	0.3757	0.4129	0.1626							0.1302	0.031	0.1281			0.2336	0.1981	0.2625	0.2248		0.1556					1.675	1.336	2.16	0.611		2.217	0.864	0.704	1.231		1.573	1.314	0.54	0.389		0.916	0.966	1.019	0.657		1.441	1.652	0.905	0.923
0.2535	0.2372	0.3348	0.2189							0.1248	0.1452	0.1534			0.0437	0.1756	0.132	0.2424		0.1403					2.586	1.771	3.285	0.432		3.306	0.543	0.652	2.187		2.187	1.08	0.616	0.54		3.176	1.839	0.779	0.648		1.771	1.573	1.113	1.573
0.1257	0.2359	0.3174	0.3016							0.0813	0.052	0.0785			0.2068	0.1012	0.2604	0.0653		0.2054					1.827	2.427	1.3	2.226		1.426	0.411	0.797	1.261		1.404	0.54	0.955	0.486		0.683	0.823	0.616	0.551		3.026	1.788	1.427	1.708
0.2751	0.2769	0.4812	0.2082							0.145	0.1361	0.0902			0.2358	0.2793	0.0567	0.1724		0.0394					1.595	2.173	1.536	2.027		0.764	3.199	0.54	1.413		1.366	1.336	0.512	0.54		1.064	0.582	0.92	0.966		0.108	0.582	0.872	1.983
	0.306	0.3154	0.2741							0.2827					0.3314	0.1707	0.1604			0.1197					1.763	2.465	1.57	1.469		1.375	2.505	0.81	0.844		1.645	0.724	0.803	0.752		4.734	0.724	0.945	0.923		1.019	0.692	0.854	3.07
		0.3633	0.2553							0.1294					0.3237	0.1157	0.058			0.088					2.612	2.683	2.063	2.271		2.144	3.023	1.065	1.558		0.786	0.764	1.004	0.63		1.259	0.966	0.923	0.582		2.816	1.932	0.724	3.003
		0.2079	0.2474							0.2019					0.1797	0.1191	0.1535								2.036	1.231	1.537	1.512		1.987	4.522	0.564	1.234		0.871	1.168	1.247	0.458		0.916	0.63	1.383	1.366		0.342	1.08	0.838	1.889
		0.2946	0.2439							0.1398					0.1273										2.255	2.16	1.559	1.453		1.886	1.947	0.435	0.864		1.682	1.231	1.688	0.966		0.582	1.408	1.148	0.657		2.226	0.756	1.856	1.264
		0.3359	0.294							0.1077					0.2526										1.808	2.029	2.445	1.923		1.566	2.086	1.112	0.63		0.924	0.923	1.112	1.69		1.101	1.645	0.779	0.918		1.606	1.404	1.271	0.891
		0.3078	0.1613																						1.277	2.063	2.322	4.588		1.798	1.741	0.983	0.54		1.296	0.871	0.411	0.54		0.764	1.522	0.724	1.159		1.163	3.049	0.879	1.193
		0.3338	0.2696																						0.657	1.168	2.567	2.876		1.559	2.601	1.324	0.978		0.92	0.611	1.093	4.946		0.582	1.789	0.871	0.756		2.309	2.594	0.767	1.193
			0.1265																						1.408	3.49	3.858	2.009		3.093	3.678	0.879	1.148		1.781	0.966	0.54	3.089		0.648	1.334	0.871	1.624		1.677	0.972	0.726	1.163
			0.317																						1.179	2.309	2.966	3.055		2.075	0.704	0.551	1.019		1.318	1.886	0.844	1.728		0.972	0.923	0.996	2.097		0.786	3.772	1.462	0.891
																									2.328	2.278	2.521	0.445		1.947	1.027	1.298	1.449		1.797	1.649	0.764	0.871		0.389	0.54	1.025	0.54		2.226	4.044	1.306	1.781
																									2.378	3.498	2.505	1.781		3.285	0.498	1.354	1.222		0.724	1.112	1.546	3.629		0.305	0.461	1.101	0.445		0.871	1.128	1.166	1.231
																									1.384	3.376	2.427	1.259		2.637	0.943	1.513	0.779		2.709	2.519	1.595	2.226		0.692	0.616	1.069	0.871		2.415	0.764	1.08	1.163
																									2.817	1.991	2.908	1.469		2.726	0.758	2.112	1.839		1.634	1.069	0.779	1.025		0.483	1.112	0.923	0.483		1.81	1.512	1.306	3.032
																									2.077	1.947	3.134	1.547		1.07	0.923	1.08	0.586		0.779	0.871	1.318	0.724		0.966	5.456	1.064	0.683		1.745	1.08	1.947	1.318
																									3.026	0.864	1.314	1.402		0.49	0.899	1.3	0.371		0.657	0.54	1.741	1.62		2.097	0.943	0.611	0.692		1.944	0.786	0.966	1.025
																									1.771	0.996	1.624	1.98		0.451	0.652	1.991	0.56		0.864	1.991	1.5	0.972		1.947	1.032	0.611	0.54		3.041	0.786	1.08	1.504
																									1.788	2.493	1.5	1.544		0.742	0.498	1.207	0.742		1.025	2.173	0.756	0.724		2.296	1.467	0.966	0.929		3.072	0.756	1.449	0.996
																									3.297	1.336	2.804	1.274		1.939	0.973	1.849	1.046		1.207	1.207	0.864	0.844		0.692	0.945	0.582	0.63		1.163	0.54	2.906	1.546
																									2.427	1.148	1.318	1.366		1.62	1.599	1.728	0.752		1.064	3.095	0.844	0.826		0.996	1.113	0.54	0.581		0.991	0.582	1.019	0.63
																									1.846	2.296	0.54	0.92		1.516	0.543	1.163	0.657		0.683	1.019	1.207	1.57		0.611	0.764	0.916	0.512		0.668	0.966	0.923	0.724
																									3.818	1.745	3.622	1.135		1.849	0.803	1.064	0.649		1.404	2.163	1.231	0.582		1.231	1.354	0.63	0.724		1.633	0.996	1.069	0.63
																									2.184	1.991	1.858	1.413		1.421	1.092	1.383	0.947		1.469	2.171	1.469	1.827		0.864	1.032	0.692	0.27		1.469	0.779	0.966	0.648
																									2.226	2.672	1.573	0.854		0.966	0.866	1.956	0.692		1.019	0.764	1.449	1.377		1.546	0.773	0.683	0.556		1.513	0.764	0.891	1.085
																									1.588	1.573	2.876	3.778		2.086	1.729	1.375	0.65		1.101	0.692	1.606	0.871		0.929	0.683	0.389	0.422		0.692	0.786	0.758	1.366
																									1.695	1.62	1.546	2.086		1.469	1.032	0.63	1.388		5.638	0.445	4.194	0.692		0.844	0.916	1.019	0.54		0.582	0.683	1.271	1.207
																									1.401	2.097	1.728	3.381		2.468	0.758	1.064	1.909		2.709	0.692	1.986	0.891		1.408	0.891	0.724	0.779		0.378	0.445	1.108	0.389
																									1.38	2.592	1.728	1.889		1.08	0.551	3.871	1.957		1.5	0.929	1.449	0.891		1.546	0.54	0.445	0.324		0.378	0.582	0.445	0.978
																									1.146	2.816	2.567	2.144		1.163	2.163	0.966	1.224		1.504	1.687	1.745	1.128		0.432	0.54	0.657	0.432		0.71	1.08	1.453	0.683
																									1.019	1.019	0.978	2.309		2.326	2.063	1.019	0.734		2.077	0.844	0.929	1.231		0.779	0.611	0.445	0.692		2.271	0.445	1.932	0.879
																									2.427	1.624	1.453	2.171		0.823	1.516	1.168	0.724		0.929	1.797	1.336	0.582		0.764	0.582	0.786	1.069		2.278	0.27	0.864	1.621
																									1.991	1.384	3.913	1.546		1.148	1.69	1.3	0.564		1.911	0.683	1.305	0.764		1.069	0.432	0.756	0.724		1.745	0.465	0.923	1.199
																									1.731	1.603	2.612	1.469		2.648	0.996	0.458	1.256		2.224	0.611	1.677	1.08		2.097	0.844	0.844	0.483		1.264	0.411	0.779	0.929
																									1.163	1.847	2.13	1.864		1.546	3.49	0.657	0.63		1.231	0.779	1.305	3.189		2.226	1.085	1.758	0.342		2.369	0.594	0.63	1.469
																									2.726	1.708	1.884	1.677		3.072	1.677	1.512	1.231		4.149	1.296	2.018	1.085		1.886	1.606	0.871	0.582		1.453	2.203	0.342	1.483
																									3.131	4.432	2.058	2.16		1.148	1.932	1.101	2.719		0.891	0.63	1.3	1.558		0.445	1.314	1.5	0.54		1.797	1.408	0.445	1.769
																									2.214	3.704	1.731	1.296		1.08	2.331	2.505	0.657		2.319	1.305	1.259	0		1.741	0.756	1.408	0.509		2.549	0.342	0.342	1.259
																									1.497	3.432	2.87	2.359		0.823	1.469	2.171	0.978		2.612	0.54	3.78	1.08		1.264	0.972	1.758	0.803		1.383	1.019	0.724	0.411
																									1.749	1.547	1.688	1.849		2.038	1.08	1.546	0.891		2.948	1.677	1.708	0.864		1.68	1.085	0.683	0.604		1.991	0.724	0.63	0.872
																									1.504	1.634	1.923	2.596		2.486	1.193	0.918	1.08		1.193	2.216	1.469	1.193		0.75	0.483	1.064	0.584		2.049	0.916	0.216	0.692
																									2.255	2.378	1.069	2.542		1.971	0.63	1.039	1.947		1.207	1.019	1.453	0.978		1.43	0.864	0.823	0.996		1.148	1.069	0.483	1.469
																									2.709	0.864	2.296	1.408		2.7	1.305	1.039	0.657		1.128	1.932	1.649	1.264		0.564	0.551	0.972	0.683		1.469	0.996	0.445	1.758
																									2.378	1.573	1.421	3.24		2.376	1.3	0.797	0.779		1.624	1.652	1.62	0.483		0.512	0.582	1.025	0.923		0.108	1.516	0.54	1.527
																									1.336	2.319	1.558	1.296		2.918	1.546	0.92	1.911		0.996	0.972	0.996	1.019		0.63	0.779	1.08	0.764		1.453	1.991	1.947	0.996
																									1.314	1.872	2.753	1.218		4.752	0.955	0.687	0.899		1.839	0.957	2.612	0.63		0.823	0.315	0.786	1.08		2.519	1.803	0.683	1.318
																									1.314	2.353	3.483	1.184		4.355	0.704	1.234	0.422		3.222	1.027	0.923	1.546		1.999	0.779	0.54	0.864		1.62	0.996	0.692	0.65
																									0.978	1.577	3.032	1.558		4.767	0.838	0.704	0.611		3.139	0.498	0.864	0.756		1.265	0.616	0.63	1.193		1.453	1.101	0.611	0.945
																									1.469	2.151	1.516	2.542		5.416	0.872	1.646	1.334		1.163	0.929	0.54	1.947		2.01	0.65	0.683	0.683		1.546	1.128	1.453	1.009
																									2.465	3.52	1.944	2.044		1.458	1.494	1.231	0.389		0.582	0.512	0.891	0.996		1.193	0.677	0.582	0.966		1.535	1.168	0.63	1.193
																									2.549	1.634	1.745	2.009		1.992	1.722	0.823	1.085		1.441	3.29	1.025	0.683		1.544	0.932	0.582	0.923		1.454	1.224	0.996	1.156
																									2.038	1.3	2.592	2.726		1.093	1.159	0.864	1.383		1.421	1.148	1.527	2.906		1.634	0.973	0.483	0.724		1.019	0.773	0.483	0.501
																									1.025	2.853	2.7	2.486		2.418	3.432	0.923	0.823		1.112	0.683	1.404	1.231		1.441	0.535	0.648	0.551		1.449	1.385	1.08	0.438
																									1.222	1.758	1.101	3.211		1.918	1.144	1.741	1.923		1.08	1.62	1.163	4.134		1.08	0.382	0.648	0.54		0.81	0.519	0.483	0.398
																									1.383	5.423	1.494	2.835		2.067	0.973	2.528	2.637		1.595	2.077	1.687	3.45		1.69	0.604	0.63	1.148		0.535	0.596	1.163	0.717
																									1.421	1.408	3.381	2.628		3.24	1.408	1.769	0.871		1.5	1.983	2.987	0.916		1.168	0.498	0.978	0.823		1.743	1.516	0.972	1.101
																									1.336	2.131	1.788	6.765		2.278	1.453	1.722	1.146		2.463	0.54	1.404	2.144		0.966	0.72	0.823	0.871		1.945	1.516	1.911	0.683
																									1.341	1.624	1.858	2.95		3.686	0.871	1.535	0.943		0.996	0.929	2.122	3.139		0.483	0.955	1.259	0.432		1.81	1.305	1.064	0.483
																									2.753	1.947	1.797	2.086		2.122	1.353	0.844	0.758		1.3	1.353	0.779	1.305		1.148	1.363	1.08	0.724		1.834	1.064	1.864	0.483
																									1.375	1.032	4.495	1.745		2.706	1.81	0.894	1.154		1.318	2.486	0.864	2.7		0.611	1.383	1.296	0.823		1.708	1.3	0.871	0.764
																									1.189	1.708	2.816	2.427		2.547	1.264	0.611	0.924		1.259	0.779	1.064	0.923		0.764	0.702	1.741	0.871		1.516	0.871	1.259	0.54
																									3.306	1.745	2.086	2.753		2.505	1.383	0.611	0.509		1.858	0.844	1.512	2.7		0.551	0.726	1.336	1.3		1.264	0.978	1.207	0.923
																									1.611	2.24	1.687	0.966		1.101	2.528	0.844	1.69		1.353	1.231	1.375	1.168		1.741	3.145	1.404	0.923		1.188	0.445	1.512	3.279
																									4.649	1.166	2.309	2.13		2.378	2.709	1.923	0.596		2.61	0.871	0.683	0.864		1.366	1.341	1.093	0.966		1.336	1.085	0.692	1.947
																									1.756	1.004	1.527	6.087		2.354	1.305	1.758	1.199		3.001	1.645	1.231	0.864		1.469	0.54	0.773	0.978		1.731	1.453	0.978	0.611
																									2.288	2.766	1.81	2.391		1.688	1.35	0.972	1.3		4.663	1.231	2.009	1.62		1.839	1.128	0.668	0.724		1.336	0.556	0.864	1.914
																									2.468	2.519	1.307	1.574		1.253	3.61	0.551	0.779		4.852	0.871	2.612	1.019		1.318	0.779	0.767	0.823		0.871	0.72	0.432	1.193
																									2.512	1.259	2.75	1.144		1.35	0.996	1.163	0.241		1.62	0.683	2.063	1.019		0.648	0.582	0.657	0.342		0.978	0.648	0.611	0.871
																									1.558	1.3	1.336	1.404		2.613	0.966	0.648	1.839		1.864	1.383	0.611	1.025		0.779	0.996	0.824	0.756		1.314	0.604	0.54	0.54
																									2.226	1.573	2.712	2.874		2.493	1.148	1.535	1.3		0.966	1.687	2.835	3.041		0.978	1.383	0.929	0.972		1.112	0.648	0.779	0.864
																									1.947	2.864	1.188	2.753		2.531	1.318	1.421	1.009		1.991	2.063	1.101	1.408		0.458	1.231	0.458	0.823		0.596	2.56	0.432	0.786
																									1.069	0.894	1.971	2.437		1.695	1.112	0.582	1.032		1.314	1.08	1.677	0.823		1.064	1.5	0.54	0.342		0.432	1.025	0.389	0.996
																									1.947	1.222	2.13	3.072		0.864	0.81	0.996	1.739		1.634	1.408	2.415	3.211		0.657	1.168	0.756	0.929		1.354	1.889	1.231	0.891
																									0.929	1.527	1.634	2.331		1.741	1.588	0.844	1.08		3.032	1.839	2.505	1.634		2.075	0.966	0.582	0.692		0.823	0.683	1.148	0.683
																									3.009	1.89	2.63	3.093		1.999	0.65	0.786	0.824		1.193	1.207	1.296	1.375		1.453	0.324	0.929	0.871		0.616	1.421	0.779	1.645
																									1.687	1.758	1.284	2.007		1.558	0.966	1.019	1.069		2.255	1.449	3.242	1.687		0.996	1.064	1.606	0.966		1.199	0.871	1.535	2.16
																									4.155	1.986	0.823	5.044		0.844	1.128	1.207	0.844		1.469	0.786	1.069	1.353		3.483	0.683	0.432	1.383		0.71	0.756	1.69	1.08
																									5.094	1.69	1.691	0.991		1.687	1.019	1.163	0.966		3.643	1.336	0.54	3.009		2.702	0.823	1.864	1.469		0.543	0.978	1.5	0.966
																									2.519	2.427	1.072	4.723		2.827	1.064	3.057	1.535		2.203	2.038	1.839	1.08		1.645	0.432	0.683	0.779		0.54	0.844	1.025	0.844
																									2.512	1.3	0.683	2.399		2.486	2.288	1.318	1.558		1.574	1.708	1.08	2.359		1.305	0.241	0.871	0.54		0.54	0.683	1.62	0.855
																									1.535	2.247	1.645	2.343		2.958	2.596	1.318	0.779		1.259	1.758	2.038	1.849		2.709	1.112	1.624	1.528		2.038	0.382	1.453	0.342
																									1.947	2.144	2.369	1.108		4.116	0.726	1.188	0.81		0.764	1.168	1.207	1.741		1.168	0.582	1.366	0.929		2.371	1.297	7.686	0.978
																									3.154	1.148	1.771	3.568		2.358	2.344	1.404	1.284		0.63	0.996	1.687	1.207		2.918	0.483	0.764	1.388		0.786	0.54	1.546	0.972
																									2.097	1.986	3.149	2.866		4.301	1.256	1.846	1.139		0.445	1.112	0.756	1.207		0.683	0.445	0.972	1.633		2.122	1.134	2.018	0.445
																									1.168	2.247	2.674	1.544		1.284	0.378	1.101	0.973		1.148	3.001	1.353	0.63		1.085	0.764	0.389	1.427		1.991	0.932	1.08	2.184
																									2.271	1.544	1.758	1.595		1.991	1.318	0.582	0.823		1.956	0.844	0.756	2.187		3.471	1.745	0.683	0.844		1.08	0.993	1.128	0.586
																									1.064	1.35	1.68	1.956		1.08	0.966	0.779	0.996		3.597	0.996	1.08	1.148		1.797	1.259	0.216	0.966		1.886	1.069	0.683	0.332
																									1.3	0.972	0.854	1.741		1.231	0.996	0.724	0.692		2.463	1.886	0.871	1.085		1.231	1.231	0.432	0.779		1.207	1.189	1.512	0.657
																									1.645	3.055	1.833	2.203		3.07	2.853	1.128	1.163		1.148	2.296	1.08	1.069		1.222	1.81	0.216	0.779		1.101	1.124	0.692	0.402
																									6.284	2.217	1.124	2.465		1.222	0.786	0.648	0.871		1.797	1.645	0.685	0.683		2.226	2.127	1.383	1.781		2.038	1.38	0.916	0.474
																									2.161	2.816	1.189	1.144		1.634	1.839	0.648	0.458		1.421	1.353	0.978	0.582		3.913	3.134	0.683	0.823		1.168	1.08	0.871	1.573
																									4.416	2.816	2.659	2.214		2.063	1.405	0.668	0.996		2.706	0.871	0.823	2.16		2.278	1.758	0.966	0.844		4.009	2.009	1.188	1.08
																									1.513	1.351	3.006	2.99		1.08	1.101	0.486	0.945		2.637	2.706	0.996	2.152		2.61	2.288	0.724	0.324		0.657	1.991	1.3	1.3
																									6.524	2.788	1.758	2.797		0.996	0.872	0.81	0.677		0.483	2.56	1.741	5.062		2.224	0.509	1.366	0.324		1.353	0.779	0.978	0.786
																									3.743	1.716	1.743	2.75		1.296	2.161	0.864	0.532		1.923	1.708	1.296	4.234		1.606	1.234	0.961	1.112		2.753	1.69	0.582	1.469
																									4.658	3.43	1.207	3.287		0.582	0.779	1.222	2.391		3.39	1.849	1.62	2.596		1.019	3.306	1.032	1.318		2.288	1.527	0.996	1.08
																									4.275	1.566	2.077	2.294		1.529	1.375	1.305	0.891		2.127	2.63	1.112	2.835		2.827	2.979	1.065	0.582		1.555	0.764	0.582	0.54
																									3.142	2.009	1.708	2.519		1.288	1.449	1.383	1.231		2.938	0.657	1.3	0.692		1.527	1.404	1.108	0.389		0.342	1.222	0.582	0.551
																									4.492	2.332	1.728	2.891		1.537	0.823	1.383	5.132		2.519	2.16	3.871	0.342		3.674	1.336	0.779	0.324		0.324	1.383	0.692	0.483
																									5.121	1.101	1.708	2.248		0.905	1.064	0.966	4.002		3.07	1.5	1.546	2.226		1.314	2.224	0.389	0.779		0.961	1.188	2.296	0.764
																									2.987	3.134	1.645	2.567		1.745	1.469	1.08	0.854		3.78	1.944	2.16	0.389		1.634	1.318	0.489	0.483		1.019	1.546	1.3	0.692
																									3.139	1.527	2.224	1.944		1.527	1.112	0.779	0.574		2.038	0.871	1.634	1.781		2.097	1.889	0.584	0.551		1.163	1.634	1.535	0.966
																									1.858	2.667	1.535	1.546		1.383	1.449	0.966	0.972		1.606	2.268	2.038	0.779		0.823	1.404	0.435	0.582		0.483	0.692	2.086	2.097
																									2.097	2.077	2.753	1.645		1.606	2.173	0.966	1.404		1.886	1.264	1.512	1.546		0.844	1.62	0.92	0.432		1.085	0.844	1.168	0.611
																									3.965	3.032	1.318	2.493		1.546	1.797	0.63	1.139		2.224	3.003	0.389	0.823		1.624	1.788	0.724	0.871		1.469	2.7	0.916	0.683
																									3.16			1.544		1.527	0.683	1.296	1.3		1.193	5.131	1.112	2.286		1.314	2.187	0.823	0.342		1.101	1.318	0.871	1.163
																									2.427			1.695		2.331	0.683	1.193	1.469		2.531	2.077	1.606	1.833		2.271	4.583	1.025	0.683		1.188	1.649	0.844	0.786
																									1.604			1.966		1.512	1.025	1.947	0.978		0.657	0.996	1.08	1.163		1.163	2.127	1.168	0.923		0.972	1.516	1.314	1.259
																									2.371			2.144		1.781	1.259	1.62	0.844		2.13	1.408	1.259	1.231		2.326	1.546	1.128	0.445		1.101	1.797	1.085	1.558
																									2.995			1.62		1.193	1.404	0.996	0.923		1.375	1.421	1.5	1.163		2.255	0.63	0.54	0.611		0.786	1.449	1.025	1.168
																									1.128			1.728		1.971	1.923	1.072	1.025		1.652	1.207	1.207	2.378		1.527	0.648	0.604	0.923		1.366	1.758	1.469	0.779
																									2.288			2.063		1.404	0.779	1.417	0.657		1.687	3.538	0.891	2.882		1.741	0.871	0.65	0.692		0.996	1.3	0.445	1.188
																									2.908			1.128		1.886	1.025	1.076	0.657		2.531	1.69	1.781	1.404		2.415	0.582	0.564	0.648		1.069	1.383	2.063	1.758
																									2.465			1.259		1.08	2.063	0.54	1.318		3.003	1.259	0.483	1.731		2.948	0.871	0.489	0.611		0.864	1.08	1.207	0.929
																									2.777			1.889		2.987	1.3	0.275	1.595		1.886	1.846	1.558	2.463		2.319	1.064		0.929		1.3	2.601	1.408	1.231
																									1.856					1.019	0.779	0.916	0.584		2.077	2.226	1.504	4.301		1.404	1.991		0.779		1.085	2.576	1.08	2.187
																									1.776					1.148	1.652	1.3	0.752		1.441	1.019	1.944	2.512		2.531	1.222		0.582		2.255	2.097	1.516	0.966
																									2.15					1.408	1.527	1.453	0.532		2.614	0.582	2.567	0.891		1.645	0.871		0.648		4.406	0.724	0.657	0.996
																									1.404					0.779	1.314	1.923	0.894		1.404	0.611	6.39	1.168		2.278	1.35		0.786		3.247	2.612	1.08	0.756
																									3.647					0.63	0.996	3.222	0.824		1.512	1.318	1.527	0.216		1.546	0.845		0.871		2.702	2.296	0.891	0.657
																									2.543					0.756	1.656	1.469	0.823		1.314	0.929	2.519	0.996		2.444	0.632		1.296		1.546	2.369	0.724	0.786
																									4.599					0.582	0.879	1.797	1.469		2.291		6.422			0.972			0.551		3.859	2.61	0.972	0.996
																									1.624					1.207	0.866	0.864	1.305		1.3		1.08			0.966			0.779		1.314	2.378	1.019	0.483
																									1.795					1.163	0.803	1.085	1.019		4.412		3.444			1.222			1.207		2.7	1.836	0.805	0.871
																									4.643					0.871	1.207	0.342	0.996		3.772		3.792			1.421			1.383		3.828	2.247	0.71	1.064
																														2.302	1.101	0.432	0.779		1.101		1.408			1.336			0.724		2.63	2.049	0.582	0.871
																														1.207	0.483	0.63	2.144		1.69		0.445			0.445			0.63		1.08	1.314	0.596	1.297
																														1.173	0.648	0.923	1.606		1.527		0.823			1.947			0.779		1.421	0.916	1.025	1.113
																														1.059	1.296	0.891	0.923		1.064		1.512			1.264			0.611		1.986	0.756	1.763	1.134
																														1.332	1.231	0.483	1.687		1.3		0.616			1.469			1.08		1.404	0.648	0.543	0.509
																														0.569			1.101		1.652		1.558			1.573			0.445		1.08	1.146	1.513	0.556
																														0.692			1.408		1.512		2.152			1.336			1.3		2.097	0.817	0.342	0.65
																														2.557			1.314		0.683		2.777			1.336			1.163		0.764	0.758	0.929	0.823
																														1.349			0.756		1.983		0.724			2.097			1.101		1.231	2.478	2.311	0.422
																														1.309			1.296		2.063		0.779			1.797			1.305		1.453	1.261	1.839	1.019
																														1.064			0.864		0.996					3.089			0.611		1.168	1.668	0.724	0.786
																														0.966			1.148		3.666					1.112			0.786		0.786	1.914	0.582	0.54
																														1.08			1.207		1.259					1.318			0.483		3.026	1.544	2.667	0.692
																														1.453			1.383		3.458					1.168			0.692		1.573	2.347	2.934	0.648
																														1.163			1.148		2.16					2.948			0.724		0.63	3.413	1.08	0.564
																																	1.207		2.612					3.059			1.527		0.657	3.605	0.966	0.864
																																	1.3		0.63					1.504			1.62		0.692	2.049	3.072	1.061
																																	0.996		1.781					2.61			1.649		1.606	3.49	0.929	0.692
																																	2.567							1.353			2.521		1.687	3.353	1.101	2.01
																																	1.207							2.465			1.3		0.483	3.29	0.704	1.752
																																	2.63							2.049			0.871		1.473	3.391	0.779	0.947
																																	2.427							2.309			0.63		0.648	3.669	0.844	0.71
																																	2.049							1.836			0.63		0.648	3.139	1.124	0.532
																																	1.193							3.686			1.163		0.683	3.743	0.803	1.032
																																	0.972							3.055			0.779		0.724	2.827	0.535	0.854
																																	2.966							1.148			0.957		0.683	1.112	1.065	0.972
																																	1.404							0.972			1.168		0.389	2.224	0.929	0.616
																																	1.708							0.648			1.184		0.871	2.173	0.704	0.584
																																	1.527							0.432			1.004		1.383	3.176	0.767	0.752
																																	1.207							0.891			1.076		1.08	2.369	1.025	1.494
																																								0.724			1.231		0.844	3.895	0.943	0.943
																																								2.224			3.093		0.871	5.638	0.27	1.026
																																								2.086			1.469		1.231	5.131	1.334	1.522
																																								1.69			1.207		1.207	4.018	0.854	1.307
																																								1.019			4.406		1.264	2.398	1.642	2.271
																																								1.168			1.3		2.386	1.025	2.23	1.611
																																								1.019			0.305		1.085	0.966	0.985	0.445
																																								1.836			0.996		1.731	0.342	2.204	1.065
																																								2.009			1.649		0.779	0.445	1.454	1.729
																																								1.527			1.08		1.353	0.683	1.148	1.259
																																								1.336			0.996		1.606	0.996	1.986	0.764
																																								1.634			0.54		2.089	0.683	1.324	1.421
																																								1.336			0.389		1.085	1.781	0.823	2.009
																																								0.724			0.445		0.864	3.024	0.604	1.469
																																								0.657			0.445		0.978	1.336	0.704	1.261
																																								3.001			0.687		1.296	2.829	0.535	0.532
																																								0.996			0.574		0.996	1.213	0.328	0.683
																																								0.216			0.996		1.512	1.314	1.328	0.616
																																								0.692			0.704		0.764	0.923	1.048	0.556
																																								0.551			1.004		3.222	1.536	0.767	0.489
																																								0.692			0.432		0.978	1.69	1.124	0.411
																																								2.916			0.108		0.445	5.193	2.177	0.489
																																								3.391			0.72		0.891	2.319	0.687	0.435
																																								1.728			0.422		1.634	2.734	0.854	0.574
																																								2.376			0.435		1.08	2.808	1.404	1.146
																																								1.649			2.841		1.231	3.478	0.978	1.048
																																								3.877			2.415		1.408	2.063	1.032	0.582
																																								1.986			0.923		0.871	2.296	0.844	0.918
																																								1.019			0.823		1.112	1.797		1.384
																																								3.835			1.3		2.077	2.908		0.509
																																								1.408			1.785		0.779	2.938		0.41
																																											2.158		2.288	2.247		0.371
																																											2.203		1.69	2.075		0.398
																																											2.875		1.259	2.359		0.144
																																											1.261		1.163	3.07		0.724
																																													1.606	1.932		1.004
																																													1.408	1.453		1.004
																																													3.132	3.364		1.037
																																													1.314	1.758		0.886
																																													2.709	2.816		1.101
																																													3.505	2.712		1.085
																																													1.846	3.502		1.346
																																													0.943	2.278		2.519
																																													1.148	2.406		1.81
																																													1.633	1.449		1.783
																																													1.522	3.894		1.085
																																													1.513	2.995		1.383
																																													1.889	1.652		1.019
																																													2.853	4.639		0.692
																																													1.947	2.531		0.629
																																													2.226	1.408		0.54
																																													2.16	2.753		0.92
																																													1.404	2.247		0.729
																																													1.383	0.996		0.709
																																													1.025	0.923		1.128
																																													0.844	4.105		1.318
																																													0.611	4.105		1.08
																																													1.741	2.463		1.264
																																													0.996	5.816		1.383
																																													1.101	2.144		1.728
																																													1.231	3.093		1.57
																																													2.359	1.384		2.184
																																													1.914	1.546		1.271
																																													1.296	0.872		1.383
																																													1.213	1.674		1.606
																																													1.687	1.025		2.637
																																													1.599	1.729		2.463
																																													2.519	1.019		0.929
																																													2.398	1.35		1.467
																																													3.211	0.81		2.619
																																													1.758	1.736		1.837
																																													1.148	2.486		1.253
																																													1.064	3.198		1.695
																																													0.891	1.986		1.595
																																													2.81	2.802		0.823
																																													1.207	3.24		1.983
																																													1.366	3.026		1.546
																																													1.404	2.187		2.187
																																													1.314	2.427		2.56
																																													1.128	2.835		1.69
																																													1.864	2.7		0.657
																																													1.708	1.991		1.064
																																													0.461	1.231		0.779
																																													1.642	2.7		1.314
																																													0.943	0.823		1.3
																																													0.724	4.737		1.163
																																													0.65	1.314		1.101
																																													1.781	2.077		0.823
																																													1.101	1.758		1.072
																																													1.025	1.188		1.604
																																													1.708	1.535		2.152
																																													0.786	1.08		1.5
																																													2.097	0.916		1.696
																																													1.687	0.929		1.633
																																													1.207	1.08		0.845
																																													3.003	1.383		1.435
																																													0.683	1.947		1.027
																																													1.188	0.844		0.764
																																													1.085	0.871		2.248
																																													0.657	1.944		1.065
																																													0.483	1.527		0.574
																																													1.427	1.305		1.261
																																													0.943	1.5		1.936
																																													1.163	0.966		2.107
																																													2.336	2.371		1.163
																																													2.709	1.163		1.35
																																													0.966	2.226		1.341
																																													1.453	3.39		3.59
																																													1.08	2.415		1.621
																																													1.573	4.694		1.298
																																													0.724	1.163		1.524
																																													0.823			2.125
																																													1.08			2.123
																																													1.324			2.378
																																													1.043			1.469
																																													1.729			1.207
																																													1.667			1.858
																																													1.834
																																													1.124
																																													0.879
																																													0.584
																																													0.704
																																													0.996
																																													1.546
																																													1.516
																																													2.052
																																													1.305
																																													2.427
																																													1.305
																																													2.463
																																													2.87
																																													4.718
																																													4.398
																																													1.222
																																													1.535
																																													3.622
																																													4.354
																																													2.753
																																													3.931
																																													3.575
																																													2.326
																																													1.336
																																													2.127
[truncated: 12 more columns]

## Sheet: Extended data 2
Panel 2b			Panel 2d			Panel 2f			Panel 2h			Panel 2j			Panel 2l								Panel 2n					Panel 2p			Panel 2r
No. Fibronectin Adhesions			Paxillin Length (um)			% Snaka51 positive area			No. Fibronectin Adhesions			Paxillin Length (um)			N/C YAP (Control)				N/C YAP (Glut block)				Nuclear Height (um)					% Tensin1 positive area			Nuclear Height (um)
Scramble	PUR4		Scramble	PUR4		Control	Glut		Control	Glut		Control	Glut		DMSO	Bleb	CytoD		DMSO	Bleb	CytoD		Control - CytoD	Control + CytoD	Glut - CytoD	Glut + CytoD		IgG	Integrin a5b1		IgG - CytoD	IgG + CytoD	Integrin a5b1 - CytoD	Integrin a5b1 + CytoD
7	4		2.369	3.915		9.168	2.01		0	0		2.8	1.846		1.99348	3.17635	2.62583		2.99792	2.46401	1.54501		1.999	2.218	2.179	3.044		14.818	1.441		2.273	2.213	1.401	5.541
3	3		1.469	2.271		3.86	4.293		0	4		3.72	2.369		2.69525	2.2468	2.74271		2.55394	2.14301	2.34798		1.661	2.77	1.807	2.881		9.396	2.351		2.823	2.939	1.494	3.039
11	0		3.931	4.396		3.532	0.084		10	1		2.863	2.226		1.79418	3.16141	2.30709		2.90016	1.45015	1.71121		2.005	3.088	1.991	2.621		6.764	0.885		2.352	2.3	1.826	4.736
2	2		2.63	2.827		3.693	0.3		8	0		1.596	3.269		2.85336	2.17642	2.16734		3.33648	2.84223	2.97647		2.578	2.554	1.615	2.585		4.884	1.028		2.151	2.917	2.307	3.07
10	0		1.634	3.093		4.851	0.092		0	0		2.374	2.732		2.6289	2.93115	4.38332		2.87863	1.51431	1.92725		2.26	2.319	1.661	2.294		2.707	1.167		1.353	2.323	2.468	2.603
2	0		1.771	2.127		4.851	0.47		0	1		2.485	3.265		1.98344	2.91752	2.51588		2.71549	1.86136	1.83082		2.294	2.783	2.099	2.885		1.217	1.56		2.011	2.536	1.559	2.828
2	2		3.831	1.207		0.38	0		4	0		2.886	4.181		2.1677	3.23777	2.54785		2.3027	1.52787	2.4946		1.962	2.639	2.053	2.731		5.436	0.134		1.787	3.546	1.269	4.232
6	0		4.638	1.677		1.066	1.01		8	1		2.974	5.187		2.55254	3.30481	2.9312		3.21455	1.51554	1.41026		2.427	2.658	2.12	2.575		7.269	0.726		2.595	2.652	1.378	3.96
1	2		4.374	1.956		0.994	0.594		2	0		2.214	1.404		3.92268	2.88145	2.69911		2.72338	1.56026	1.93763		2.24	2.352	2.152	2.418		5.086	0.201		3.102	1.648	2.772	2.28
1	1		1.983	1.839		4.274	0.798		0	0		1.061	3.51		2.90536	1.88966	3.81667		2.60228	1.85336	2.04133		2.487	1.894	2.179	2.67		2.709	0.791		2.062	1.982	2.128	2.002
2	1		2.226	2.152		8.02	0		0	0		4.407	2.656		2.99095	1.9865	4.42313		3.12449	1.59355	2.63102		1.668	2.441	2.532	2.795		9.732	0.364		3.033	2.315	2.614	3.826
6	15		2.319	2.449		12.019	1.465		4	0		2.612	3.043		3.15909	2.24992	3.57946		3.35893	1.69506	2.01193		2.151	2.022	1.859	2.532		0	0		2.095	3.086	3.722	4.186
10	0		2.319	5.021		2.131	0.217		1	0		3.242	1.207		2.15069	3.6398	2.48536		2.06313	1.68154	3.53505		2.399	2.411	1.359	3.163		5.104	0.454		2.191	3.828	2.89	3.661
0	0		3.931	4.946		3.658	0.588		0	0		1.595	3.513		2.99181	2.76659	2.4602		2.37301	2.4585	2.47449		1.881	1.347	1.549	2.73		1.564	3.711		2.821	2.085	2.655	4.135
1	1		4.542	1.932		8.917	0.451		2	0		0.929	1.469		1.70552	1.88508	3.2528		2.61366	2.47412	1.11339		2.797	1.807	2.043	2.899		4.776	2.405		2.431	2.378	4.205	2.865
11	0		4.39	2.075		7.767	0.253		3	1		2.322	4.646		1.45037	2.32846	2.09107		2.11204	2.73869	2.6951		2.277	2.365	1.319	2.354		14.02	0		3.048	2.867	3.195	3.788
5	3		3.568	3.297		0.752	0.499		0	0		2.735	2.87		1.80161	1.56308	2.29559		3.53871	2.77541	2.53478		2.89	2.616	1.542	3.096		1.12	0.193		2.256	3.238	2.542	4.609
8	4		2.087	8.528		6.617	0		2	0		1.214	1.546		2.18575	1.62276	2.08922		2.44741	1.89807	1.37633		2.358	1.953	1.917	2.001		5.862	6.342		3.023	2.45	2.869	3.618
15	1		5.226	1.839		5.128	0.071		1	3		2.614	3.78		1.70934	2.31618	1.45743		1.49992	1.50239	2.23509		1.94	1.947	1.575	2.528		0.671	0.463		2.115	1.879	3.056	3.971
6	2		1.284	2.592		6.321	0.195		0	0		1.942	2.269		2.20888	2.05065	2.23861		1.88608	1.06531	1.17213		3.054	2.094	1.886	2.986			1.884		2.521	2.305	2.541	3.659
0	0		2.292	2.648		10.583	0.094		5	0		2.177	1.019		2.06506	1.42306	1.87474		1.38187	1.02581	2.01491		2.465	2.212	1.428	3.276			1.117		2.695	3.04	3.018	3.819
13	5		1.743	1.606		2.719	0.397		1	0		1.98	2.531		1.98123	1.95211	1.92254		2.08968	1.74452	1.28186		2.131	1.599	1.143	2.403			0.27		2.17	4.196	2.035	2.805
1	0		0.838	3.176		2.625	2.695		0	1		1.936	2.158		2.52879	1.67798	2.41487		2.12697	1.36982	1.22162		3.425	1.357	1.495	3.898			2.894			3.087	2.98	3.59
10	1		1.354	3.024		3.946	2.759		7	0		1.259	2.427		1.64323	1.93295	2.001		2.61036	1.36401	1.91883		1.539	2.926	2.891	2.808			3.901			2.978	3.305	4.565
2	3		3.671	1.731		8.735	1.407		0	0		1.687	3.179		1.70702	2.0099	1.91738		2.85447	1.17332	1.74374		2.012	2.864	2.353	3.678			0.555			2.954	3.703
14	0		1.741	5.056		10.478	6.876		5	0		3.093	2.398		1.81622	1.61176	2.17254		1.58003	1.15299	2.28286		2.237	2.58	2.559	3.59			1.868			3.22	2.699
21	1		3.516	5.168		8.6	0.113		5	0		2.753	2.567		2.01011	1.06543	3.33421		2.70032	1.51258	1.05645		2.495	2.423	2.548	2.569			1.575			2.655	2.345
6	3		1.797	1.886		2.981	5.753		0	0		1.971	2.734		1.49219	1.8485	2.24359		2.19683	1.11708	1.87091		2.46	4.726	3.808	3.068						1.782	4.124
4	0		2.61	4.748		5.658	2.278		5	0		4.449	3.605		2.32894	1.4046	2.29956		2.19627	0.842847	2.407		2.328	2.45	3.236	3.624							2.785
6	1		3.041	1.383		5.926	8.146		0	0		3.249	2.486		1.96355	1.7183	1.78825		1.72072	1.50943	1.23445		2.279	2.545	3.107	4.721							2.766
0	0		3.716	4.312		2.371	1.026		5	0		5.608	2.268		2.55856	1.8445	1.78877		1.87438	1.07209	1.61916		2.176	2.229	3.323	4.909							2.83
4	2		2.596	2.908		4.498	2.834		0	0		3.206	3.024		2.23978	1.87271	2.011		2.45152	1.79522	1.85375		2.079	3.166	2.465	3.096							3.083
0	4		2.224	1.986		6.823	4.233		7	0		2.787	3.093		2.8285	2.03396	2.84401		2.02994	1.24584	2.08595		2.646	2.69	2.368	3.799
1	0		2.247	3.901		1.867	4.659		10	0		1.314	3.772		1.63637	1.536	2.3838		1.81443	0.906923	1.07664		2.317	3.258	2.277	3.29
0	3		2.264	2.995		3.783	3.78		4	0		3.597	5.739		1.83281	1.73728	1.67169		2.82573	1.25417	1.64952		2.482	3.342	2.702	3.866
1	0		2.216	4.234		15.866	0.465		2	1		2.018	3.805		3.03983	1.6647	2.58685		2.29258	1.9901	1.79719		2.628	2.007	2.411	3.349
2	0		1.527	3.132		10.958	0.269		4	1		2.486	2.987		1.92566	2.56551	1.45494		1.77552	1.99348	1.48475		2.308	4.361	4.451	3.302
1	2		1.649	5.077		11.96	2.159		1	1		3.463	2.278		2.37199	1.60153	2.23637		2.22211	1.27691	1.22463		3.511	2.064	3.236	4.948
1	0		3.526	5.806		11.443	2.907		0	3		2.924	2.851		2.27325	1.85265	2.79812		2.82542	1.04227	1.00793		3.266	1.882	3.725	4.827
8	1		4.359	3.505		21.085	7.82		7	1		5.086	3.901		2.58431	2.15774	2.3863		2.50059	1.18145	2.08725		3.118		3.206	3.768
0	3		2.463	7.333		8.116	0.273		3	0		1.795	1.667		2.27247	1.57623	1.80399		2.12761	1.28724	1.18581				2.659	3.553
2	3		1.535	5.846		16.937	1.863		1	0		3.866	4.018		2.50578	1.22219	2.57189		2.09912	1.10731	1.28196				3.269	3.954
0	1		1.207	3.249		21.637	3.023		1	0		2.442	2.16		2.30889	1.77041	1.53592		2.88618	1.18223	1.48268
0	0		3.026	1.708		16.158	0.41		0	0		2.109	1.222		1.88494	2.31124	1.8764		2.06547	1.43092	2.26699
6			3.191	3.391		14.984	1.553		0	2		3.402	1.708		1.63415	1.75576	2.19809		2.11493	0.999293	1.15967
1			2.742	4.155		22.053	1.161		0	0		3.304	2.547		2.14081	2.27921	2.52253		2.30287	1.24461	2.15051
0			3.497	9.666		20.39	0.521		0	1		2.13	2.994		2.49076	1.83911	3.58008		2.23495	1.11871	1.46507
1			1.795	3.772		14.445	6.373		0	2		2.278	2.939			1.37216	2.76263		1.74706	1.00475	1.25855
0			2.391	1.745		9.868	1.387		0	0		3.912	2.151			2.05963	3.24382		3.10622		1.2382
4			1.366	7.159		13.403	0.741		0	0		3.458	2.382						2.03753		1.14179
0			4.763	1.956		17.101	0		5	1		4.883	3.235						2.24773		1.00093
6			2.753	2.288		25.714	0		0	4		3.262	0.767						3.02478		1.33946
6			2.369	3.59		22.478	0.263		0	1		4.221	1.521								1.16542
12			4.796	1.81		22.607	0.292		3	0		4.379	1.336
7			3.348	1.449		14.645	1.645		2	0		2.377	1.494
6			2.336	2.576		15.041	0.736		0	1		2.61	2.328
3			1.731	5.999		11.481	0		11	1		1.797	2.075
7			2.882	6.231		15.101	1.118		0	0		1.259	1.318
			1.516	3.191		18.092	0.543		0	0		1.986	1.3
			1.404	2.734		20.866	0.244		9	0		1.527	2.055
			1.188	2.144		13.84	9.65		4	0		2.484	0.704
			1.849	1.69		19.417	1.228			0		1.527	1.574
			1.264	1.947		27.043	0					2.052	1.404
			1.781	2.247		12.777	0.804					1.745	1.763
			3.925	2.531		15.083	1.9					2.766	1.57
			2.808	1.606		17.203	1.452					2.278	2.902
			2.596	2.766		17.702	0					2.567	2.637
			4.105	2.614		15.771	1.106					2.268	1.62
			3.026	3.719		19.608						3.686	1.687
			2.224	2.063								2.493	2.851
			5.01	3.383								2.667	2.898
			5.733	1.469								2.097	3.901
			3.072	2.493								3.327	3.327
			3.145	2.187								5.22	1.512
			3.149	2.596								2.827	2.13
			1.836	2.709								2.938	1.947
			1.019	1.986								1.453	1.911
			1.404	1.404								2.255	1.3
			4.279	3.553								2.528	1.3
			1.833	3.483								2.038	0.929
			1.36	1.708								3.458	1.634
			1.413	3.003								3.686	1.469
			1.677	0.844								2.851	0.764
			1.314	1.986								3.139	2.097
			0.957	1.128								1.947	2.16
			1.377	2.311								2.528	2.521
			1.789	2.369								2.902	1.222
			1.736	2.187								2.76	1.019
			1.233	1.69								2.468	0.871
			2.117	1.797								1.708	1.404
			0.966	1.677								2.938	1.837
			2.463	4.338								2.908	1.35
			4.359	0.923								2.549	1.43
			3.285	1.69								3.446	1.788
			3.055	1.923								3.595	0.216
			2.152	3.269								2.269	1.417
			2.512	4.279								1.486	2.009
			1.383	3.962								1.426	1.189
			1.69	2.841								1.413	1.224
			1.163	3.381								2.004	1.715
			2.995	1.112								1.168	1.404
			2.122	1.353								2.173	2.378
			2.81	1.449								4.407	1.546
			1.971	1.833								2.841	0.929
			3.256	1.353								2.122	1.849
			1.383	2.478								2.732
			2.371	2.203								1.81
			2.966	2.15								2.667
			1.469	2.545								2.486
			4.304	3.316								1.383
			2.173	1.421								1.168
			1.624	1.849								2.966
			3.871	1.516								1.535
			1.668	1.634								3.415
			2.442	2.521								2.749
			2.656	1.758								1.3
			1.758	1.573								5.061
			5.617	1.163								1.991
			3.456	1.624								1.69
			1.864	1.222								2.827
			3.072	3.189								2.009
			2.934	2.13								1.453
			3.026	3.415								1.758
			2.171	1.573								0.823
			3.364	2.049								1.404
			2.029	0.871								1.983
			3.866	0.871								2.371
			3.612	3.669								2.255
			2.88	0.582								4.501
			1.741	1.08								2.924
			3.055	1.886								2.271
			3.222	1.314								2.683
			1.858	3.057								0.929
			3.498	2.097								3.364
			3.672	1.527								2.444
			2.16	1.259								3.211
			1.546	2.247								2.596
			3.093	1.911								1.758
			1.986	0.871								1.687
			1.353	1.986								2.378
			1.731	1.5								3.191
			2.097	1.305								1.781
			1.5	2.278								2.311
			1.516	1.558								1.991
			2.247	1.687								0.871
			2.576	1.606								1.259
			2.378	1.231								1.019
			3.093	2.835								1.469
			3.59	3.666								1.101
			1.886	2.601								1.076
			2.378	3.249								1.836
			1.163	2.531								1.624
			2.948	2.336								1.08
			2.87	1.527								2.033
			4.018	2.908								1.57
			3.458	2.077								2.125
			2.732	0.611								1.57
			3.29	1.595								1.696
			4.453	1.408								2.248
			4.542	2.706								1.729
			1.911	1.168								1.298
			1.991	2.084								1.336
			3.355	2.399								1.588
			2.987	2.007								2.056
			3.132	0.945								2.598
			4.374	2.628								1.3
			1.947	1.745								1.708
			3.818	3.249								2.309
			3.043	0.891								0.657
			2.667	1.947								1.296
			2.732	1.846								2.086
			2.898	1.836								2.122
			1.846	1.558								1.366
			2.226	2.138								2.097
			2.63	1.207								2.203
			4.304	2.278
			2.709	1.645
			1.064	2.596
			1.741	2.152
			1.858	1.991
			3.895	3.391
			3.285	1.69
			3.478	2.76
			4.44	3.139
			3.444	2.369
			3.694	1.112
			2.835	1.307
			3.139	2.232
			3.026	1.314
			2.463	1.213
			1.846	1.69
			1.546	1.947
			2.288	4.075
			1.62	1.3
			1.163	2.768
			4.718	3.697
			3.654	2.816
			4.26	2.63
			2.63	1.69
			2.336	3.63
			2.311	1.148
			2.296	1.168
			2.531	1.649
			2.966	1.836
			2.097	1.148
			2.827	1.947
			3.927	2.934
			3.478	1.469
			4.316	2.916
			2.76	3.211
			1.469	1.222
			1.606	1.318
			2.656	2.075
			2.732	2.398
			1.516	1.687
			2.493	1.781
			2.938	1.864
			1.944	1.62
			2.808	2.709
			3.674	2.743
			4.513	2.512
			1.81	1.146
			2.478	2.044
			2.593	1.986
			2.236	3.78
			4.127	1.783
			1.886	1.231
			2.052	1.902
			2.331	1.438
			3.222	3.437
			3.381	2.486
			2.902	1.453
			2.637	3.132
			1.69	4.709
			1.836	1.839
			3.983	1.469
			3.553	1.535
			1.846	1.911
			2.415	1.595
			3.003	2.513
			3.456	3.019
			2.415	1.998
			1.408	1.516
			2.359	1.789
			2.7	1.69
			1.886	1.741
			3.222	2.596
			2.138	1.383
			2.391	2.768
			2.938	3.471
			2.427	2.938
			1.846	1.986
			1.231	5.217
			2.291	1.62
			2.61	2.077
			4.495	1.019
			3.415	2.706
			2.427	1.207
			1.923	1.986
			2.766	1.314
			2.667	1.408
			2.142	3.095
			1.438	2.247
			3.044	2.086
			1.708	1.264
			1.606	1.914
			2.144	1.947
			2.7	2.876
			1.558	3.716
			2.077	3.026
			2.594	1.527
			1.634	1.944
			1.839	1.546
			2.288	1.546
			3.828	2.882
			1.947	1.62
			2.87	3.415
			2.749	2.127
			1.687	2.152
			2.247	2.376
			2.122	1.504
			1.708	1.527
			2.827	2.512
			1.3	1.469
			1.68	2.672
			2.378	3.24
			3.983	2.077
			4.065	2.908
			5.465	1.469
			3.391	2.171
			1.649	1.731
			3.63	3.39
			5.663	3.577
			2.296	1.971
			1.758	2.766
			2.667	1.687
			1.923	1.649
			2.835	2.987
			4.614	2.531
			2.979	2.908
			2.369	2.291
			1.595	2.63
			2.521	0.978
			1.318	1.3
			2.465	4.113
			1.366	2.173
			2.226	1.453
			2.851	2.086
			2.226	1.68
			3.538	4.105
			5.9	4.638
			3.176	2.378
			2.667	0.929
			1.5	2.576
			2.768	1.366
			4.008	1.986
			1.846	1.558
			4.246	1.383
			6.157	1.606
			6.231	2.127
			3.236	1.408
			2.549	2.415
			2.203	3.794
			2.271	2.415
			1.193	2.278
			2.549	2.7
			3.526	2.528
			5.077	1.758
			1.947	2.278
			1.836	1.5
			3.961	2.674
			2.226	2.311
			1.08	1.947
			1.441	2.468
			4.117	1.546
			1.889	1.353
			1.449	1.168
			1.606	2.835
			2.768	1.535
			2.369	1.449
			2.309	2.918
			1.546	2.415
			2.163	3.553
			1.421	3.818
			1.944	1.3
			3.178	2.16
			0.756	4.433
			3.032	2.097
			4.568	2.255
			2.203	2.672
			1.833	1.404
			3.895	2.804
			1.741	1.771
			1.573	6.972
			2.549	3.364
			2.528	2.81
			3.026	1.62
			2.16	2.61
			2.521	1.645
			3.894	3.894
			2.296	1.932
			2.463	1.353
			1.708	1.606
			2.336	2.16
			2.144	3.247
			2.216	3.961
			1.986	3.59
			3.364	2.049
			5.703	1.889
			2.063	3.176
			2.427	3.983
			1.069	3.391
			1.5	2.528
			2.369	2.009
			1.731	3.313
			1.296	3.456
			0.871	2.271
			2.309	2.804
			1.231	2.95
			0.996	5.956
			1.231	3.242
			2.512	2.827
			1.408	3.894
			2.309	3.242
			1.573	3.59
			2.097	2.296
			2.415	2.226
			0.871	2.683
			2.319	6.198
			1.128	2.055
			1.971	2.601
			3.432	1.991
			3.117	1.687
			1.741	2.674
			2.594	2.938
			2.521	2.038
			2.898	1.983
			2.667	2.427
			2.288	2.766
			2.601	2.835
			3.483	2.766
			2.077	3.965
			2.086	5.92
			2.732	3.154
			2.049	1.314
			3.749	1.836
			3.012	2.077
			5.084	2.171
			2.672	3.63
			4.536	2.369
			2.766	1.923
			2.247	1.741
			2.077	2.371
			3.057	2.398
			2.787	5.448
			1.469	2.203
			2.444	3.931
			2.906	2.61
			1.983	2.777
			3.78	3.059
			7.275	3.432
			2.521	2.144
			2.987	2.709
			2.063	2.542
			2.908	6.202
			2.484	2.918
			2.521	2.594
			4.429	4.105
			2.827	3.024
			1.527	1.846
			1.62	1.453
			1.383	1.353
			3.049	1.101
			3.877	4.854
			2.7	2.7
			2.734	1.914
			1.231	2.908
			1.516	3.983
			1.336	3.867
			1.318	3.39
				2.601
				2.906
				3.189
				4.279
				4.009
				4.689
				2.486
				2.376
				2.378
				3.961
				4.323
				2.966
				3.498
				2.097
				11.332
				4.321
				6.82
				3.729
				3.35
				1.833
				2.876
				1.453
				6.697
				5.601
				2.816
				3.772
				2.934
				3.041
				4.279
				3.134
				3.471
				2.271
				1.652
				1.546
				3.743
				4.826
				3.974
				3.149
				1.453
				2.187
				1.264
				3.772
				2.049
				2.841
				4.212
				1.758
				2.16
				3.971
				2.851
				4.127
				2.018
				2.753
				3.831
				3.931
				2.077
				1.336
				1.836
				1.535
				1.62
				2.804
				2.567
				1.956
				2.851
				4.836
				1.914
				2.255
				1.264
				3.686
				2.463
				4.854
				2.802
				2.075
				2.979
				1.81
				0.923
				1.231
				1.314
				1.956
				1.836
				2.247
				2.486
				2.672
				2.7
				2.567

## Sheet: Extended data 3
Panel 3a					Panel 3b					Panel 3c					Panel 3d					Panel 3e					Panel 3f					Panel 3h					Panel 3j
ANKRD1 mRNA relative fold-change expression - 2hr					CTGF mRNA relative fold-change expression - 2hr					CYR61 mRNA relative fold-change expression - 2hr					ANKRD1 mRNA relative fold-change expression - 4hr					CTGF mRNA relative fold-change expression - 4hr					CYR61 mRNA relative fold-change expression - 4hr					% EdU positive cells - 2 hr					% EdU positive cells - 4 hr
Scramble		PUR4			Scramble		PUR4			Scramble		PUR4			Scramble		PUR4			Scramble		PUR4			Scramble		PUR4			Scramble		PUR4			Scramble		PUR4
DMSO	Cyto	DMSO	Cyto		DMSO	Cyto	DMSO	Cyto		DMSO	Cyto	DMSO	Cyto		DMSO	Cyto	DMSO	Cyto		DMSO	Cyto	DMSO	Cyto		DMSO	Cyto	DMSO	Cyto		DMSO	Cyto	DMSO	Cyto		DMSO	Cyto	DMSO	Cyto
0.833837	0.673498	1.19668	0.648446		1.10595	0.54323	0.872729	0.853994		1.13723	0.7044	1.03804	0.580017		1.17844	0.447961	1.10421	0.27442		1.19403	0.465932	1.16196	0.528154		1.19403	0.70425	1.55671	0.77865		22.2438	26.1436	25.9243	17.4125		25.5422	29.1545	24.8091	17.979
0.843012	0.650089	1.47799	0.554665		0.716	1.05575	1.12154	1.04876		0.640156	0.550201	1.26769	0.495963		0.978712	0.662181	0.851563	0.430638		0.866556	0.529116	0.769915	0.479952		0.866556	1.01796	0.524948	0.84347		27.1717	24.8208	26.4231	11.2578		29.0472	28.2339	24.8914	18.7946
1.32315	0.906586	1.5971	0.664027		1.17805	0.616249	0.9501	0.772934		1.30159	0.791639	1.06575	0.579953		0.842852	0.923587	1.48076	0.294737		0.939411	0.561697	1.49939	0.23639		0.939411	1.2708	1.88534	0.380487		27.9952	30.2182	26.5928	11.0601		27.5856	25.6112	27.2461	15.8806
1.05861	1.20649	1.07802	0.65707		1.08374	0.736173	1.64158	0.664497		1.1939	1.42097	1.47156	0.934098		0.991065	0.81074	1.25176	0.437061		1.06484	0.686674	1.06243	0.393194		0.94051	1.00325	0.996128	0.519312
1.04338	0.955895	1.37474	0.691142		1.07334	0.560495	1.6345	0.672867		1.09066	1.10894	1.4889	0.795799		1.04208	0.888807	1.2605	0.36195		1.08113	0.627186	1.07702	0.292797		1.17131	0.978413	1.05976	0.449932
0.898007	1.53244	1.49191	0.891328		0.84291	0.980598	1.07164	0.917199		0.715436	1.78989	1.26556	1.24077		0.966852	0.828776	1.19784	0.376543		0.854034	0.668782	0.926685	0.348025		0.888185	0.964198	1.06504	0.472431

## Sheet: Extended data 4
Panel 4b							Panel 4d					Panel 4g				Panel 4i/j/k																		Panel 4m
Fibrillar adhesion length (um)							N/C YAP					N/C YAP				Paxillin Length (um)						Snaka51 Length (um)						N/C YAP						N/C YAP (2hr seeding)
0.5 kPa	1.5 kPa	5 kPa	11 kPa	15 kPa	30 kPa		DMSO 30 kPa	CytoD 30 kPa	DMSO 5 kPa	CytoD 5 kPa		DMSO	Bleb	CytoD		15 min	30 min	1hr	2hr	4hr		15 min	30 min	1hr	2hr	4hr		15min	30 min	1hr	2hr	4hr		DMSO	Bleb	CytoD
0.8435	0.7343	1.378	4.076	3.335	5.572		2.49098	3.03922	2.72122	1.28463		2.99398	1.22872	1.01099		0.767	1.202	1.937	1.927	1.463		0.316	0.541	1.006	1.811	2.924		1.05051	1.3967	1.29394	2.01157	1.95593		2.06911	1.45371	2.14798
0.4554	1.024	0.7993	5.056	1.298	2.932		2.23719	2.06937	2.24913	1.11128		2.93654	1.40889	0.646096		0.807	1.152	3.79	2.055	2.178		0.242	0.466	0.905	1.277	3.786		1.10099	0.950244	1.19587	1.67849	3.40491		1.87683	2.09227	1.28864
0.3319	0.8162	2.319	4.483	1.629	4.586		4.68181	2.95096	3.04556	2.62844		1.80198	2.00804	1.02742		0.631	2.131	1.695	2.817	2.148		0.271	0.499	0.941	0.842	2.422		1.18512	1.12726	1.1234	2.89992	1.38208		1.97149	1.01781	1.70469
0.219	0.6619	1.081	3.867	2.319	3.546		2.68327	2.28714	2.12021	1.41975		1.42512	1.37776	1.16659		0.64	0.639	2.274	1.379	1.844		0.271	0.565	0.925	1.379	2.166		1.02244	1.1535	1.14397	1.52243	2.32943		1.43787	1.59521	1.10354
0.7281	0.8404	2.463	5.352	2.297	2.209		2.46929	3.0475	2.00802	1.69985		2.32226	1.13665	0.775428		0.744	0.722	1.863	2.493	2.586		0.271	0.558	1.745	0.963	2.817		1.14047	0.982108	1.41734	1.34874	2.03798		2.10086	1.17027	1.1096
0.4198	0.7091	1.519	3.009	2.319	3.811		2.42815	2.01637	1.84139	2.18516		1.68301	1.77276	1.84558		0.486	0.752	1.327	2.888	2.299		0.282	0.605	0.932	1.478	4.126		1.07228	1.01067	1.79373	1.08208	1.7278		2.18418	1.20364	1.13077
0.684	1.949	2.377	10.75	1.945	4.541		2.11201	4.43109	2.37605	1.35421		2.05226	2.26963	1.50058		0.621	1.505	1.285	1.372	1.939		0.502	0.347	1.115	0.631	4.26		0.95367	1.02874	1.28987	1.85593	1.80473		1.65525	1.23467	1.26332
0.522	2.916	1.988	6.903	2.432	2.742		2.16513	2.97025	1.92836	2.84929		1.79393	4.0176	1.52306		0.384	1.217	1.202	2.023	1.138		0.18	0.466	1.387	0.868	3.249		1.11301	0.961329	1.21837	1.6734	2.18935		1.33498	1.13899	1.50022
0.6948	0.9029	1.535	5.281	2.54	4.076		2.28859	2.20089	1.68358	1.61819		3.00117	1.84615	1.27203		1.156	1.786	1.429	1.877	1.287		0.306	0.447	0.998	0.842	3.538		1.27593	1.21773	1.17374	1.36406	1.85022		2.89008	1.48003	1.54015
0.3693	0.9164	1.31	8.672	3.041	3.234		1.82443	2.24901	2.71302	1.59126		2.15803	0.884827	1.79854		0.631	1.042	1.598	1.372	2.035		0.436	0.533	1.473	1.311	5.134		1.33146	0.882362	1.2824	2.34316	2.07613		2.08471	1.44399	0.977182
0.3573	0.9793	1.199	3.772	2.499	2.561		1.82669	2.0006	3.83317	1.68016		2.18335	1.7327	1.63522		0.461	1.563	1.287	1.444	1.841		0.25	0.484	1.155	1.845	2.896		1.13891	1.35722	1.01382	1.7542	4.41727		1.9185	1.17141	2.07197
0.4645	1.026	2.706	2.712	5.687	5.412		3.02125	2.529	2.23341	2.18027		4.88917	1.01858	1.04376		0.536	1.259	1.355	2.069	1.259		0.352	0.217	1.285	1.692	3.214		1.11721	0.886572	0.89252	2.48805	2.36352		1.91144	0.8635	1.48104
0.5098	1.093	0.7863	4.247	2.203	1.909		2.1678	2.97165	2.08488	1.87727		1.72225	1.27406	1.09823		0.619	0.888	1.434	2.459	1.585		0.233	0.421	0.869	1.776	1.302		1.1801	0.924222	1.02815	2.2757	3.66174		1.91494	1.46024	1.74218
0.7173	0.5318	0.4694	4.319	5.874	3.792		2.88491	2.70497	2.33326	1.9771		3.41996	1.7135	1.62136		0.558	1.891	1.895	2.099	1.179		0.23	0.881	1.733	2.147	1.76		1.13324	1.16043	1.27257	1.92425	1.8784		1.97499	1.22545	1.4783
0.5352	1.334	1.383	1.413	7.35	2.92		1.71542	2.18759	2.77603	1.82278		2.84545	1.92772	1.58042		0.402	1.029	2.112	1.227	1.432		0.191	0.526	1.175	2.199	1.542		1.04122	0.919427	1.34396	2.32649	2.41698		1.7829	1.75336	1.32142
0.324	0.8243	1.125	1.957	1.8	4.255		1.40524	1.64868	2.32157	1.60155		1.0193	1.95243	1.15124		0.441	0.765	1.517	1.918	1.974		0.218	0.767	0.631	0.905	1.116		1.14473	0.966673	1.64985	3.27096	1.93136		1.65398	0.839668	1.16221
0.5091	0.6766	4.605	2.506	2.14	3.531		2.34448	3.01243	2.48255	1.94757		3.57115	2.34014	1.87091		0.384	0.767	1.712	1.433	0.874		0.121	0.601	1.142	0.941	2.043		1.22672	0.890916	1.47706	1.2827	1.86325		1.59717	1.18986	2.01053
0.435	1.546	1.121	1.318	2.496	5.696		1.96085	1.51142	1.45185	1.10413		2.16884	0.936919	1.29707		0.412	0.873	0.881	3.345	1.778		0.173	0.323	0.805	1.083	2.998		1.06165	1.03683	1.9206	1.59347	1.8723		1.51831	1.36133	1.00099
0.644	1.484	1.102	4.104	2.559	4.083		1.69513	3.06156	2.4813	1.48149		2.51954	1.64976	1.71909		0.441	1.355	1.615	1.841	0.807		0.257	0.651	1.517	2.422	2.943		1.34778	1.13299	4.10898	1.46236	1.58421		1.5065	1.1038	1.45897
0.3706	1.591	2.125	3.273	6.01	6.545		2.2153	2.02866	2.25521	2.17706		2.28277	1.99134	0.903846		0.306	1.642	1.051	2.304	0.744		0.158	0.617	1.225	2.007	1.962		1.13777	1.46884	1.42239	1.93622	1.80633		1.42381	1.44149	1.60977
0.3319	1.8	2.204	4.614	1.987	2.319		2.16092	3.92895	2.2737	1.92197		2.65405	1.48022	2.47669		0.306	0.908	1.042	1.188	1.696		0.144	0.541	0.982	1.155	3.098		1.05866	1.11248	1.48784	1.75118	1.93206		1.68672	0.819129	2.45905
0.6369	1.274	1.099	2.853	2.884	4.394		2.43298	2.88649	2.21598	1.77513		1.14901	1.94192	0.615035		0.402	1.337	1.498	1.341	2.113		0.282	0.466	0.578	2.41	3.696		0.873517	1.54379	1.97427	1.96846	2.18159		1.46846	1.58451	1.847
0.6379	1.099	3.898	2.864	1.834	5.295		1.86213	2.74236	3.28108	1.71541		2.31299	1.42739	2.12988		0.526	0.848	0.881	1.498	1.895		0.184	0.737	1.13	1.277	2.591		1.21504	1.39695	2.25628	2.23731	1.89356		1.53046	1.07522	1.63
0.7628	1.038	3.485	2.995	3.688	7.969		2.31758	2.22172	2.10139	2.53317		1.45511	0.864902	2.05192		0.385	0.998	1.458	0.873	1.816		0.291	0.223	0.872	1.164	2.647		1.4903	1.17456	1.65324	1.7657	1.81724		1.5987	1.31017	1.3039
0.6287	1.965	3.172	1.843	5.692	7.788		1.8797	1.91182	2.2647	2.29391		0.917188	0.978132	1.09793		0.537	1.064	2.039	1.381	1.222		0.181	0.487	0.845	1.142	2.685		1.19469	1.0026	0.974958	1.59754	1.69945		1.8482	1.17112	1.97413
0.9199	2.138	2.563	2.326	2.722	5.798		1.94344	1.90904	2.5099	1.93187		1.60039	2.06401	1.57659		0.685	1.098	1.421	0.812	1.43		0.268	0.459	0.621	1.292	2.069		1.2296	1.17639	1.39656	2.03501	1.74688		1.52912	1.04665	1.52244
0.6369	2.52	2.167	4.419	4.296	7.954		1.69879	2.39515	2.59781	1.70684		1.14114	1.63322	1.18928		0.536	0.55	1.721	1.417	1.661		0.146	0.39	0.939	1.805	2.491		1.2013	0.98782	1.09221	1.72553	1.68362		1.85042	1.01876	1.60683
0.322	1.12	2.628	3.527	2.601	5.672		1.6105	2.23918	3.943	2.10294		1.20971	0.93885	1.11199		0.534	0.858	1.599	1.457	2.243		0.298	0.363	0.433	1.662	3.906		0.93342	1.42194	1.26707	1.75856	1.91534		1.68301	1.14042	1.40101
0.4025	0.9164	1.879	5.174	2.976	7.384		1.90111	3.77569	2.26848	1.93618		2.16815	1.41005	1.06315		0.388	0.842	2.179	1.247	2.353		0.245	0.462	0.939	0.722	1.734		1.11413	1.45169	1.25855	1.84979	2.24322		1.80551	1.11291	1.87857
0.5771	0.8906	1.836	3.678	3.855	7.656		1.9043	2.17642	3.85576	2.92164		2.77763	1.36025	0.898699		0.709	0.866	2.154	1.332	1.202		0.271	0.513	0.781	1.343	2.388		0.898312		1.22275	1.99178	1.55064		2.16987	1.69348	1.90863
0.4198	1.531	1.187	5.264	10.1	4.214		1.55665	2.15565	2.66109	2.33382		1.24449	2.47589	1.32854		0.678	1.151	1.372	1.021	1.895		0.21	0.389	0.794	1.309	4.34				1.53606	1.76443	1.73469		2.45002	1.38062	1.37785
0.3055	2.668	1.385	3.411	3.163	4.554		1.97192	2.22672	2.15284	2.75549		1.89	0.88703	1.34106		0.681	0.922	2.209	0.767	0.925		0.231	0.715	0.368	1.166	3.73				2.02895	2.23761			2.13883	1.49342	1.03846
0.5771	1.207	3.349	3.181	2.039	3.025		2.01412	2.22909	2.93133	1.85164		3.06636	1.62848	1.16881		0.537	1.083	1.927	1.992	2.023		0.231	0.325	0.939	1.473	4.567				1.56031				1.21116	1.61382	1.96508
0.9793	1.426	1.34	2.836	7.017	3.096		2.28091	2.70331	3.26824	2.32383		1.8802	1.37838	0.776268		0.513	0.888	2.456	1.535	2.689		0.457	0.533	1.487	1.712	3.034								2.14431	2.03971	1.64155
0.3877	2.077	1.519	1.469	3.513	3.175		2.64617	1.50742	2.65211	1.22013		2.34886	1.86808	1.25176		0.639	1.027	0.964	2.045	2.193		0.397	0.412	0.866	1.551	3.959								2.37773	1.77499	1.21805
0.4843	2.19	2.499	2.445	1.734	3.251		2.34357	3.21145	2.10254	2.05883		1.78078	1.30366	1.91204		0.615	1.358	1.851	1.699	2.262		0.372	0.513	0.722	1.164	3.771								2.15451	1.94416	1.43426
0.8435	2.097	4.035	1.368	2.519	5.802		2.51216	1.96541	3.17179	2.49629		1.31728	1.00404	1.07283		0.722	1.355	1.953	3.973	1.763		0.333	0.486	1.318	0.722	3.867								2.06678	1.24498	1.90227
0.6152	2.204	1.756	2.679	4.335	4.637		2.91775	2.87843	3.80295	2.03241		2.01464	1.38733	1.23771		0.775	1.228	1.458	0.805	2.614		0.323	0.361	1.104	0.781	1.498								1.96683	1.33774	1.35427
0.5315	0.936	1.148	2.336	4.979	6.61		3.90418	2.39487	3.40006	1.72724		1.25138	1.33205	1.52017		0.701	1.405	1.371	2.09	1.88		0.356	0.491	1.121	0.982	2.647								2.05288	1.53655	1.37215
1.134	0.7245	1.408	1.741	3.417	3.716		2.06709	3.3175	3.44922	2.43873		2.06989	1.01379	1.02932		0.663	2.262	1.433	1.962	2.014		0.323	0.356	1.104	1.389	2.47								1.81535	1.36598	1.89639
1.394	1.734	2.659	3.319	4.159	8.183		2.04002	2.3299	2.79732	1.87382		2.04936	1.38793	0.991044		0.659	1.202	1.128	1.431	2.028		0.26	0.342	0.595	1.518	2.827								1.8773	1.87216	1.85678
0.6037	0.8311	1.708	3.415	9.003	4.481		2.17683	2.12705	3.29093	1.33121		1.15673	1.94799	0.882457		1.015	1.768	3.256	1.417	1.397		0.911	0.447	0.872	1.3	3.415								1.55311	1.39994	1.22878
0.2753	1.348	1.566	1.8	5.11	1.581		1.75166	3.40693	2.1972	1.69574		2.58004	1.71364	1.11226		1.497	0.383	3.138	0.77	2.283		0.548	0.598	1.142	1.949	2.006								1.5916	1.25718	1.7025
0.8761	1.433	1.547	1.884	3.385	2.717		1.48616	2.3868	3.35606	1.58553		2.70754	1.2912	1.14184		1.621	1.169	2.41	1.354	2.854		0.461	0.544	1.051	1.733	2.546								1.79879	1.41988	2.0427
1.248	1.449	3.175	3.385	4.723	4.224		3.35965	3.05823	3.77406	2.08912		1.39925	1.89397	1.20798		1.715	1.439	1.397	2.613	2.474		0.204	0.605	1.242	2.31	2.774								2.90104	1.4125	1.24874
0.5022	0.9367	2.52	4.43	3.737	4.654		2.54732	2.85084	2.51155	3.22983		3.15729	1.76741	1.19535		0.92	0.706	1.463	1.923	2.546		1.07	0.384	0.812	1.686	4.944								1.79909	1.38736	2.10557
0.5434	0.652	2.177	2.093	2.256	3.915		2.69864	2.0788	2.63576	2.13007		2.19251	1.1119	1.14579		0.918	0.976	1.31	2.328	1.877		0.367	0.361	0.996	1.758	3.037								1.91971	1.38526	1.2375
0.81	1.871	2.621	2.446	5.732	14.22		1.93171	2.5296	2.33034	2.65439		2.3982	1.22732	1.04121		0.702	0.842	1.686	1.3	3.22		0.947	0.486	0.704	1.585	2.946								2.14073	1.40976	1.58101
0.4014	2.988	2.254	1.484	2.995	5.488		1.98561	3.796	4.10221	3.66031		1.82175	1.11881	0.967608		1.284	1.25	3.24	1.516	3.141		0.72	0.614	0.976	2.102	3.243								2.21832	1.63865	1.58721
0.3602	0.4105	1.858	1.632	2.856	5.134		3.21097	3.03833	1.817	3.40755		1.68381	2.03767	1.21007		0.891	1.188	2.006	1.529	2.033		0.867	0.291	1.042	1.073	3.865								1.7715	1.20599	1.43218
0.7849	3.938	2.419	4.177	4.357	1.804		2.71038	3.87592	2.14619	1.73371		1.29241	1.10556	1.28065		0.569	1.606	1.191	1.191	0.811		0.231	0.75	1.245	1.402	3.394								2.49473	1.4436	1.61094
0.489	2.019	2.458	3.055	3.896	4.122		2.42613	4.3283	4.05366	2.76496		1.47164	1.76109	1.37498		0.756	1.296	1.577	2.239	1.94		0.332	0.54	1.264	1.175	2.968								1.59189	1.21064	1.46503
0.8627	1.415	1.741	4.538	3.348	3.557		2.98379	2.73668		1.48728		2.81787	1.25403	0.649952		0.936	1.405	1.408	2.519	1.124		0.34	1.072	0.812	1.637	4.596								1.82575	1.18323	1.24358
0.699	0.504	1.991	4.109	3.171	4.519		3.65462	3.03702		1.72443		1.35019		0.849608		1.074	0.894	1.681	1.944	2.408		0.484	0.486	1.3	2.21	3.421								2.69849	1.66433	2.16599
0.8789	0.586	1.868	3.457	8.23	3.082		2.62492	2.47476		2.32574				0.882699		0.936	2.018	1.686	2.6	1.102		0.54	0.435	1.304	2.357	1.793									1.95137	1.73482
0.468	0.461	1.427	3.149	4.114	12.69		3.60849	2.44303		2.17345				1.13784		1.889	1.231	2.004	1.034	1.769		0.966	0.65	0.65	1.302	2.752									1.34926	1.4009
0.504	0.9885	1.795	2.706	1.809	4.162		2.59354			1.91223				1.43984		0.894	1.406	2.22	1.637	1.951		0.458	1.318	0.788	1.123	3.013									2.35234	1.76999
0.6915	0.805	1.745	5.836	3.911	4.748		4.84851			2.41428				0.975076		0.864	1.095	2.334	4.168	1.112		0.498	1.113	0.685	0.685	2.988									1.22739	2.00126
0.5805	0.3976	2.326	5.948	3.771	3.313		1.55298			1.07327				1.36553		1.862	1.988	1.526	1.555	2.16		0.985	0.991	0.678	0.681	2.418									1.6804	1.44957
0.6669	0.9833	2.426	1.872	11.61	4.025		3.14213			1.76267				1.27981		1.574	1.664	0.483	1.783	0.92		0.509	1.763	0.576	0.778	1.872									1.17479	2.07486
0.8339	0.3706	1.026	2.894	2.557	3.158		2.08288			2.07854						0.562	1.213	1.037	1.545	2.894		0.72	0.879	1.514	1.327	2.934									1.18245	1.48153
0.5242	0.9339	1.574	4.306	2.918	3.139					2.42575						1.615	1.936	1.093	1.387	4.3		0.532	0.483	0.792	1.041	1.459										1.09525
0.405	0.8404	1.603	1.624	2.997	3.362					2.52785						0.338	1.524	1.438	1.184	2.22		0.509	0.611	0.891	0.646	6.21										1.11561
0.5692	3.066	1.026	1.728	3.439	7.344					1.63823						0.765	1.298	0.929	1.788	3.211		0.616	0.973	1.226	0.794	2.214										1.52518
	0.5771	1.957	1.872	3.894	2.308					2.03964						0.924	0.973	1.424	2.065	1.546		0.355	1.199	2.001	0.722	2.538										1.57445
	0.9742	1.449	3.137	4.264	4.44					1.99006						0.367	1.225	1.189	2.058	3.009		0.594	0.702	1.207	2.892	3.027										1.21178
	1.883	2.952	1.806	4.073	4.582					2.53693						0.569	1.411	1.476	1.836	2.668		0.599	0.65	2.384	4.608	2.017										1.89099
	0.3948	1.383	4.876	5.567	2.393					2.37485						0.775	1.259	0.809	0.65	2.247		0.461	0.54	1.603	4.145	3.421										1.32118
	0.324	0.9913	1.836	4.651	4.858					2.56736						1.277	0.688	1.014	2.592	1.667		0.355	1.019	0.803	2.186	2.524										1.5542
	0.6638	4.718	5.309	5.094	3.197					2.009						0.692	1.418	1.872	1.705	3.603		0.629	0.422	1.35	1.226	2.664										1.57363
	0.3865	1.483	4.167	3.236	3.393					1.92237						0.717	0.972	1.265	1.945	1.795		0.657	0.582	0.993	2.483	4.703										1.67895
	0.6948	2.866	3.196	4.613	7.003					1.68814						0.999	0.792	1.186	2.268	1.963		0.461	0.532	1.243	1.681	2.437										2.05118
	0.2036	0.9431	5.146	4.646	9.386					2.55842						0.632	0.9	1.363	1.902	1.677		0.856	0.704	1.072	1.741	4.05										1.26037
	0.2107	3.478	4.669	2.856	5.582											0.917	0.56	1.881	2.109	1.716		0.56	1.728	1.243	1.063	2.808
	0.7889	1.646	4.189	4.338	3.717											0.688	0.54	1.677	1.061	2.16		0.779	0.657	1.181	1.884	2.291
	0.9199	2.251	1.939	9.532	4.307											0.764	1.664	1.404	1.715	1.782		0.741	1.113	1.288	1.102	2.646
	0.9693	2.15	1.939	2.9	2.103											0.532	0.63	0.9	1.26	1.62		0.679	0.584	1.152	2.019	3.256
	0.641	1.214	2.812	8.987	2.749											0.49	1.242	0.84	0.792	1.596		0.594	0.854	1.304	1.248	3.566
	0.7491	1.296	2.109	5.571	3.835											0.929	1.843	1.072	2.21	1.363		0.562	0.687	1.579	1.371	1.574
	0.644	1.758	1.474	4.548	3.587											0.31	0.961	0.764	0.972	3.35		0.726	0.704	1.166	1.927	2.515
	1.241	4.669	1.731	5.025	2.609											1.723	1.008	1.677	3.316	2.445		0.389	1.199	1.085	2.086	4.053
	1.628	1.678	1.656	4.706	2.19											2.152	0.922	1.019	1.383	1.139		0.752	0.854	1.135	1.458	3.672
	1.268	1.353	1.956	4.59	3.745											0.918	1.08	1.234	1.766	2.036		0.756	0.71	1.247	2.688	2.816
	1.803	1.519	1.945	2.673	3.415											1.667	1.353	0.879	2.226	3.155		0.779	0.734	0.866	2.117	4.955
	0.9422	1.32	1.891	5.239	4.226											0.422	1.391	0.792	3.223	2.489		0.844	0.973	0.84	1.449	3.832
	1.538	1.802	2.493	8.262	4.833											0.854	1.29	1.586	1.707	1.49		0.54	0.461	0.604	3.349	2.216
	0.7345	1.789	1.484	3.889	4.274											1.363	0.918	1.645	1.578	2.179		0.305	1.226	0.973	1.965	2.651
	1.21	1.687	1.398	9.518	5.878											0.845	0.741	1.366	1.836	1.814		0.704	1.018	1.168	2.118	2.179
	1.451	3.533	1.322	2.233	2.902											0.543	2.139	1.725	1.449	0.861		0.894	1.08	0.891	2.233	3.059
	1.045	2.318	1.889	6.195	3.126											0.993	1.014	1.08	1.917	0.908			0.322	2.393	3.53	3.434
	1.322	2.16	1.797	3.606	3.076												1.128	1.072	1.739	1.199			0.63	0.936	2.214	1.624
	0.9693	2.628	2.247	5.12													1.566	0.961	1.621	1.546			0.445	1.586	1.628	2.864
	0.9178	3.384	1.334	2.84	6.596												1.947	1.846	1.986	2.499			0.823	0.519	1.426	2.215
	1.581	1.892	1.729	7.465	5.33												1.986	1.354	3.453	1.998			0.756	1.063	1.154	2.982
	1.621	2.136	3.009	3.347	5.218												1.915	1.112	2.916	1.856			0.652	1.527	3.24	4.491
	1.849	2.238	1.624	5.654	6.264												1.298	1.494	1.25	1.547			0.947	1.192	2.238	2.448
	0.487	1.695	0.9727	7.655	6.369												0.865	2.382	2.001	1.909			0.652	1.224	1.566	2.742
	1.016	2.567	1.355	8.413	8.741												1.349	1.072	1.901	2.109			2.336	1.023	1.367	2.952
	1.189	2.022	0.9422	5.149	7.911												0.58	1.28	1.554	1.271			2.103	1.138	1.944	4.471
	0.516	2.024	1.606	3.994	4.685												1.934	1.546	1.773	1.834			0.879	1.873	1.438	3.304
	0.42	2.296	1.629	7.484	8.67												0.702	1.519	1.565	1.559			0.821	1.296	1.788	4.234
	0.376	1.757	4.03	9.54	5.256												2.106	1.296	1.064	1.776			1.477	1.288	1.298	1.933
	0.519	2.507	1.906	4.471	7.707												1.951	4.26	1.993	1.469			0.58	1.539	1.239	3.402
	0.325	1.273	1.44	3.29	7.67												1.124	2.932	2.01	2.284			1.018	1.687	1.833	1.653
	0.325	2.34	1.61	6.448	2.766												0.734	1.574	1.968	1.834			0.936	0.764	2.649	1.233
	0.547	2.432	2.048	4.579	4.793												1.092	1.154	2.297	1.834			0.683	1.459	2.13	5.67
	0.292	2.166	1.546	7.084	3.634												0.607	1.184	2.606	1.577			0.596	1.065	2.473	4.001
	0.423	0.966	1.531	3.755	3.903												0.871	0.966	2.521	2.302			0.923	0.918	2.835	2.137
	0.389	1.175	1.008	2.737	4.717												0.308	1.435	3.526	1.798			0.854	1.516	1.677	2.406
	0.56	1.197	1.483	4.767	7.212												0.789	1.426	1.708	2.344			0.63	0.973	1.695	2.393
	0.532	1.643	4.869	5.771	3.275													1.426	1.851	1.318			0.973	1.353	1.08	3.26
	0.586	1.15	5.502	2.902	3.834													2.005	1.599	3.145			0.582	1.043	2.118	2.536
	0.512	1.23	7.086	5.957	2.709													2.052	1.836	2.271			0.973	1.004	3.186	1.98
	0.562	1.932	4.601	3.515	3.139													3.41	2.033	2.863			0.393	1.459	2.413	4.563
	0.484	1.598	3.463	2.856	3.391													1.944	1.366	1.834			1.048	1.8	2.214	3.455
	0.641	2.721	4.093	3.227	3.52													1.368	2.136	2.391				2.028	2.093	4.448
	0.945	2.528	4.534	5.604	2.601													1.161	2.279	1.599				1.836	5.26	3.618
	0.563	1.62	5.836		4.636													0.879	1.933	1.618				1.527	2.867	2.69
	1.05	0.783	3.097		3.46													1.89	1.847	1.86				1.385	4.297	4.192
		1.154	7.157		1.454													2.053	2.344	1.513				1.284	2.924	2.485
		1.909	7.052		2.66													2.009	2.449					1.027	1.124
		1.112	6.608		2.594													1.987	1.595					1.296	1.956
		1.207	4.797		3.794													0.604	1.469					0.786	0.894
		0.726	5.804		4.169													1.148	0.973					0.894	1.261
		0.844	4.332		6.019														1.408						0.966
		1.783	2.142		6.019														2.033						1.909
		0.63	2.332		3.126														2.413						1.113
		1.493	2.12		4.85														2.084						1.668
		1.23	3.093		6.846														1.915						1.875
		3.038	2.928		4.654														1.441						3.247
		1.618	4.13		9.277
		1.731	3.64		4.392
		2.866	6.077		3.769
		1.921	5.957		9.232
		1.658	2.226		5.274
		1.558	3.292		3.621
		1.12	2.387		6.486
		1.138	10.362		4.707
		1.858	7.008		4.68
		1.642	3.602		5.412
		1.484	8.621		7.137
		1.385	2.588		8.616
		1.959	5.361		4.672
		1.298	3.3		5.929
		1.101	2.107		6.297
		1.821	1.298		4.766
		1.07	4.803		2.237
		2.406	6.506		3.52
		2.099	3.736		3.34
			7.004		4.134
			5.886		6.611
			3.553		5.296
			4.196		3.551
			5.144		4.13
			3.67		3.91
			5.243		2.255
			3.927		3.997
			5.422
			2.712
			2.261

## Sheet: Extended data 5
Panel 5b			Panel 5d			Panel 5f			Panel 5h						Panel 5j				Panel 5k				Panel 5l
Mean Intensity (a.u)			% area occupied by vimentin			% area occupied by vimentin			Relative SYNE3 expression			Relative VIM expression			N/C YAP (siVIM)				N/C YAP (siSYNE3)				N/C YAP (siCT)
Periphery	Centre		Control	Glut		5 kPa	30 kPa		siCT	siSYNE3		siCT	siVIM		DMSO	Bleb	CytoD		DMSO	Bleb	CytoD		DMSO	Bleb	CytoD
207.934	542.137		60.8939	59.6132		68.8309	72.6122		0.899042	0.104171		1.02434	0.00710982		2.58072	2.42357	1.68426		1.82744	1.11346	1.84024		1.541	2.12989	2.39312
56.224	529.724		71.1822	49.6377		37.5903	75.1438		1.10096	0.0959355		0.97566	0.00401188		1.80682	1.93336	1.60472		1.41645	1.34185	1.74824		1.99392	1.49569	1.7041
66.372	633.715		69.9543	51.431		74.9347	88.3616								2.21905	1.64904	2.33515		1.70604	1.58001	2.34658		1.33519	1.28235	1.89979
107.75	676.654		74.3884	28.6486		64.2892	84.6491								2.81688	2.00143	2.14326		2.48388	0.945899	0.860034		2.05573	2.22248	1.1932
68.254	601.339		77.5659	44.0551		72.0552	48.5487								2.04407	1.85048	1.14694		1.47864	1.09536	1.18173		2.01163	2.37661	1.72139
10.494	305.288		70.4251	63.2792		64.5459	78.0178								1.90624	1.69935	2.05289		2.05768	1.11347	1.59509		2.03003	2.07192	1.67655
5.236	280.691		67.3834	31.2634		66.2971	88.6011								2.44984	1.59154	1.31045		1.71924	1.33366	1.54126		1.59904	1.62647	1.47502
18	291.038		77.6721	31.644		71.0947	81.4269								1.95644	1.77013	1.63726		2.35129	1.24862	1.34933		1.65399	1.97704	2.1684
10.945	285.521		73.0981	28.4129		79.3693	71.5116								2.18078	1.44953	2.12504		1.56091	1.55759	1.18281		1.91251	1.4224	1.12822
3.249	441.066		66.8905	38.7482		82.5586	82.0273								1.99928	1.60627	2.57438		1.96138	1.52055	1.37215		2.24997	2.00845	1.22453
215.297	619.297		64.214	39.1216		50.3948	82.1572								1.86446	1.70428	1.9617		2.35568	1.91476	1.74752		1.76734	1.49871	1.71911
199.38	658.156		66.4191	68.1759		63.1326	47.908								2.23403	1.42697	2.55469		1.73275	1.07771	1.25028		1.62735	2.2192	1.06166
80.213	453.147		70.148	49.9571		49.4916	71.6037								2.81188	1.74891	1.99131		2.01704	1.25726	1.4275		1.85889	1.61217	1.95497
235.875	308.399		66.0253	46.4802		48.4926	59.7116								2.90945	1.74529	2.32125		1.47427	1.41225	2.09698		1.83285	2.40474	1.86481
197.104	496.495		81.1386	65.4172		62.0882	74.8877								2.01764	1.52472	1.92731		1.3238	1.48113	1.28894		1.35822	1.30005	1.63279
43.042	262.222		64.6764	31.012		73.5091	86.9413								1.79002	1.66579	1.9318		1.51232	1.32769	1.64447		2.22341	1.3278	1.94397
68.936	297.155		71.6807	42.634		71.9861	68.0515								2.43875	1.67316	1.44954		1.60208	1.19209	1.12121		1.74143	2.65959	1.80568
71.526	219.422		66.9929	33.0531		64.294	82.7682								2.45318	1.32871	2.18014		1.88822	1.53658	1.72698		1.70616	2.14122	1.70478
72.453	247.42		74.7961	44.1716		58.5337	82.1637								2.74918	1.7992	1.57661		2.13486	1.33657	1.88346		1.16595	1.32941	1.45482
74.341	157.116		72.8299	12.9324		79.6893	102.554								2.23893	1.62555	2.27343		1.8344	1.62864	2.3573		2.14249	2.20899	1.85003
57.891	414.751		58.0395	15.0568		58.1444	68.6402								2.00563	2.23976	1.86764		1.68103	1.79147	0.982003		1.84361	2.30851	2.03252
248.89	354.669		68.5329	25.386		56.6795	93.253								2.75592	1.72164	2.23526		1.64202	1.40113	1.50753		2.06559	2.13267	1.39278
219.784	237.799		54.885	13.0826		75.1393	88.7942								2.09361	1.44517	1.2809		1.82901	1.36462	1.42833		1.2044	2.07747	1.94308
64.409	212.494		56.1035	17.972		53.2758	77.094								2.43182	1.56537	2.17886		1.60806	1.80845	1.34114		1.70903	2.4797	1.75844
22.052	223.173		64.7054	18.793		69.424	84.6375								3.15294	1.68188	1.28082		2.12752	1.37418	1.32903		1.67839	2.00473	2.29604
42.861	341.111		66.4711	18.4157		54.0149	61.9648								2.19863	1.67992	1.65324		1.72293	2.23056	1.36794		2.08579	1.66049	2.29624
100.123	239.317		71.8933	15.5747		64.1642	98.3343								1.99184	1.6114	1.69898		2.31181	1.07263	1.66101		2.22561	2.99625	1.61684
83.172	297.905		69.8073	16.6749		55.232	97.4707								2.73585	1.41073	1.70824		1.46624	1.98936	1.88831		2.18421	1.97307	2.86387
257.061	265.463		54.9399	22.7387		42.4307	88.04								1.97102	1.94224	2.28677		1.70722	2.0981	1.48371		1.77504	1.80195	1.99152
88.053	262.664		61.9107	17.1382		52.7469	81.9927								2.37526	2.41832	1.61317		1.37428	1.34911	1.38402		2.76533	1.89003	1.6728
60.846	128.208		57.1831	15.4729		58.3101	85.2351								1.70191	1.73289	1.63407		2.25791	1.52407	2.21386		1.69828	2.52842	1.83741
87.358	183.641		77.7546	14.5881		48.5878	85.3466								2.04554	1.5967	1.36053		2.30961	1.5864	1.38683		1.63797	2.05893	1.45802
78.525	171.303		73.9542	26.9444		65.6917	76.3491								2.22842	1.81456	1.66395		1.64456	1.34477	1.47985		1.73087	1.77508	1.98153
76.228	120.805		68.7936	20.5032		62.4748	91.7242								2.16755	1.43275	1.6613		1.66559	1.92672	2.11848		1.64661	2.18508	1.92725
61.097	106.908		72.6401	47.4503		57.8149	82.3946								2.43835	2.19893	1.30677		2.03715	1.23492	1.66176		1.92015	2.32098	1.84535
60.481	254.824		73.034	43.8046		65.8004	79.7556								2.25903	1.91082	1.83004		2.05983	1.44807	1.58749		1.65456	2.30729	1.74085
55.504	217.293		77.8312	51.1203			77.7254								3.03586	1.87135	1.92872		2.09003	1.56336			2.15721	1.77584	3.08641
56.606	292.768		67.1366	58.4375			77.3347								2.55298	1.50306	1.86857		1.82039	1.9104			1.68143	2.33989	1.75458
41.552	466.006		71.8868	25.1648											1.78346	1.54714	2.28639		1.81809	1.17109			1.82806	2.66739	1.91876
48.758	186.592		54.1202	31.285											2.79015	1.39046	2.3184		2.45243	1.59513			1.69898	1.45217	1.33147
195.932	418.69		73.8607	42.0005											2.66944	2.02044	1.88493		2.01203	1.47837			1.9156	2.20385	1.86423
197.112	419.745		65.0823	36.7292											1.78112	1.88288			2.40466	1.71412			2.52109	1.64923	2.16495
222.622	435.266		68.6769	35.6957											2.87262	1.49314			1.74979	1.58826			2.34993	1.36201	1.28184
223.708	553.423		74.7431	24.1977											1.98189	1.8476			2.20841	1.56152			2.61441	2.38499	1.68611
263.317	540.774		65.746	20.504											1.60906	2.06214			2.3082	1.01102			1.79471	2.43119	1.48893
157.383	459.083		70.3083	38.2366												2.51951				2.02077			1.86321	1.3486	2.27905
173.821	239.556		65.2037	24.5264												1.69733				1.47395			2.2279	1.50714	1.60516
168.364	422.382		72.2847	19.5675												2.19342				1.34969			2.00577	1.5375	1.39766
179.444	885.305		69.9207	34.1913												1.63843				1.2804			1.60736	3.37605	1.60622
102.73	349.276		55.3073	38.3429												1.8336				0.999704			2.36829	1.72083	1.60444
24.178	398.023		74.7047	35.1549												1.69567				1.16611			1.44759	1.85357	1.9747
34.942	393.664		78.6065	66.9488												1.74865				0.993647			2.0221	1.36142	1.88067
407.044	525.699		71.7072	85.7473												1.29804				1.42481			1.53935	2.49273	1.23102
152.22	420.68		85.5893	73.4737												1.60287				1.31793			2.67732	1.49524	1.59895
302.445	407.046		76.8501	78.0626												1.77301				1.3684			2.43274	1.55256	1.78226
8.904	368.063		69.3826	75.8231												2.01841				0.958851			2.01968	2.15468	2.02782
16.222	309.132		75.4574	82.3896																1.54276			2.06192	1.65057	1.74196
36.13	243.359		79.5109	84.6804																1.31045			2.76909	2.80396	2.37255
38.801	290.88		82.9186	64.8259																1.51676			1.72776	1.74661	2.47979
16.277	256.429		83.1871	83.6754																1.52132			1.77004	2.09865	1.47369
953.505	1184.36		67.6061	59.9139																1.44978			1.4398	1.58567	1.52432
432.27	546.594		81.1967	76.6487																1.52026				2.47167
265.735	523.784		80.0786	76.0737																1.56693				2.32377
224.365	1207.82		83.3147	84.9247																1.34911				1.80901
189.473	753.886		70.2289	74.9615																1.44989				1.19341
189.224	589.875		94.1075	77.2616																1.39095				1.42304
214.613	1989.06		77.0644	82.4037																1.27882				1.51046
249.125	736.384		71.4418	86.4763																1.62856				1.79482
452.621	1398.1			80.6473																1.49493				1.84106
230.458	1073.15			76.9383																				1.50383
170.592	902.463			74.3352																				1.48461
164.739	473.735			73.5219																				2.00385
395.184	551.123			81.5111																				2.06573
508.562	550.34			68.8588
179.023	497.849			78.3004
191.412	869.559			47.1227
263.608	1416.34			82.3645
188.763	1162.98			80.762
237.047	715.471			71.4649
279.156	789.388			75.4299
88.071	282.447			76.6541
83.925	430.685			68.0269
96.307	678.662			69.6446
169.589	363.377			76.74
67.532	570.647			78.6974
347.281	1400.51			78.0118
331.978	1354.72			69.469
307.222	898.266			59.0356
352.152	1036.53			68.4951
298.527	1208.82			67.1787
173.309	341.442			38.2787
206.355	457.363			71.8869
137.561	346.979			79.2818
182.712	293.43
177.093	113.768
159.741	300.775
165.1	222.538
350.608	536.744
139.675	150.492
210.95	303.521
527.085	424.358
776.079	661.853
806.512	694.532
635.377	539.719
516.415	613.252
177.941	651.48
52.503	637.337
81.417	534.13
48.807	440.657
146.5	581.08
135.719	715.683
204.016	469.795
302.353	569.459
114.136	531.88
127.487	742.571
543.057	569.505
161.738	659.934
199.353	327.375
508.74	387.047
185.569	182.089
54.79	187.376
85.239	247.586
41.217	304.731
61.458	357.012
28.554	202.124
221.223	611.74
147.595	656.076
185.914	594.922
191.315	270.006
241.466	733.049
243.251	296.02
92.38	345.984
154.809	174.347
280.105	153.377
175.485	137.422
130.307	510.203
120.27	458.245
55.901	415.199
49.547	304.929
94.325	549.787
442.126	230.399
353.132	224.102
163.779	82.231
155.224	226.938
153.739	223.208
666.551	602.01
517.824	673.23
596.675	688.283
339.152	589.69
905.934	696.44
47.584	370.409
225.576	357.495
415.693	648.712
505.162	684.926
198.884	492.216
70.11	491.051
114.021	440.822
37.057	399.347
49.825	419.158
42.253	510.372

## Sheet: Extended data 6
Panel 6b			Panel 6d			Panel 6g				Panel 6i			Panel 6k
%Snaka51 positive area			N/C YAP			N/C YAP (GFP control)				Nuclear Height (um) (GFP control)			% basal actin positive area
GFP	Plectin 1f-8		GFP	Plectin 1f-8		DMSO	Bleb	CytoD		DMSO	CytoD		GFP	Plectin 1f-8
2.849	7.689		1.39086	1.42714		1.39086	1.22893	1.15538		4.917	4.221		28.177	2.746
6.408	1.814		1.47493	1.24615		1.47493	1.48031	2.80628		4.77	3.351		13.724	11.453
3.796	4.168		1.21171	0.956032		1.21171	1.96127	1.1641		3.784	2.134		11.662	18.32
5.091	0.301		1.18893	1.11493		1.18893	1.09931	1.44624		4.689	4.659		20.824	11.909
2.649	7.815		1.43077	1.15735		1.43077	1.04107	1.57815		3.758	3.113		16.338	12.331
3.811	4.544		1.43812	1.35197		1.43812	1.20808	1.60787		4.56	5.664		22.526	17.377
0.534	7.553		1.28637	2.35126		1.28637	1.45896	2.24746		3.101	3.48		32.478	15.499
0.101	1.149		1.35005	1.31551		1.35005	1.6144	1.70811		4.067	3.255		3.673	11.485
7.898	4.54		2.18881	1.15072		2.18881	1.98376	1.86526		3.508	3.859		11.041	29.25
1.455	8.245		1.74038	1.81334		1.74038	1.21873	1.14889		3.385	4.015		9.199	28.069
6.181	6.8		1.73971	1.95148		1.73971	1.75498	1.52362		2.682	3.436		4.451	16.454
0.028	6.855		1.63473	0.941978		1.63473	1.03666	1.49987		3.49	2.287		17.475	25.534
0.556	5.872		1.17335	1.77082		1.17335	1.34079	1.66977		3.07	4.573		20.775	15.133
5.83	4.37		1.38601	1.98239		1.38601	1.93602	1.12028		3.179	4.555		12.162	18.181
7.143	0.838		2.08293	1.2196		2.08293	1.7524	2.21975		3.539	4.79		9.057	30.433
1.355	4.287		1.52521	2.01884		1.52521	1.71731	1.62868		6.147	2.921		30.158	10.699
1.026	1.231		1.7915	1.4172		1.7915	1.80574	1.53085		2.581	2.616		16.165	23.307
1.202	0.851		1.13558	1.56785		1.13558	1.99403	1.36161		3.51	2.848		12.577	22.56
6.964	0.538		1.22456	1.05235		1.22456	2.00926	2.20593		4.204	5.475		17.274	17.507
5.679	1.059		1.20773	1.44838		1.20773	1.15847	2.55249		3.611	7.076		15.882	18.266
2.956	1.6		1.45794	1.32662		1.45794	2.1303	2.08291		3.984	3.183		14.2	23.643
5.524	0.825		2.59414	1.73513		2.59414	1.86752	2.02243		3.807	4.511		20.395	22.729
9.62	1.71		2.39661	1.85823		2.39661	1.40255	1.43552		2.975	4.816		26.805	21.678
5.341	1.481		1.28511	1.33852		1.28511	2.2904	1.18889		3.157	2.234		23.471	27.188
5.025	0.834		1.51214	0.938271		1.51214	1.37988	1.36365		2.813	4.845		22.913	3.206
6.94	1.944		1.75716	2.10731		1.75716	1.53454	2.72533		2.704	2.675			26.463
3.48	2.182		1.65558	0.999431		1.65558	1.11461	1.35483		2.852	4.274			27.06
0.629	2.286		1.35737	1.47735		1.35737	2.25881	1.34439		2.481	2.778
0.814	1.504		1.70803	1.51497		1.70803	1.59484	2.23869		3.56	4.391
1.63	4.668		2.00694	1.68862		2.00694	1.96381	2.12858		4.49	3.723
2.931	3.217		0.984937	1.7332		0.984937	2.00492	1.15446		3.261	3.852
5.82	0.736		1.23139	1.88119		1.23139	1.15259	1.72661		2.18	2.783
2.232	0.826		2.07626	1.85768		2.07626	2.25086	1.14007		3.101	4.396
2.965	2.496		2.40165	1.35785		2.40165	1.58764	1.68659		2.719	5.167
2.328	2.295		2.09943	1.73825		2.09943	2.62157	2.01821		4.453	4.87
2.191	3.335		1.96053	1.88726		1.96053	1.63641	2.69737		4.093	3.717
4.243	4.038		1.3535	1.23718		1.3535	1.71477	2.36203		2.827	2.981
4.331	0.911		2.07837	1.7675		2.07837	2.19677	3.31003		3.283	3.375
4.287	1.268		1.54727	2.12013		1.54727	1.84584	1.95415		4.335	3.326
0.197	0.755		1.59186	1.81817		1.59186	1.46471	1.66633		3.799	2.367
3.22	2.149		1.64474	1.96132		1.64474	1.26258	2.20948		2.631	3.125
2.796	0.241		1.1255	1.31515		1.1255	1.44811	1.84235		3.362	4.826
5.191	2.103		2.01657	1.67996		2.01657	1.76746	1.85746		5.166	3.7
1.622	1.596		1.75978	1.32257		1.75978	1.47956	1.76095		3.93	3.596
4.823	8.744		1.17495	1.52279		1.17495	2.04839	2.10203			2.718
3.7733	5.624		2.16972	1.7836		2.16972	1.02256	2.38869			3.891
1.973	0.838		2.07404	1.55034		2.07404	2.10293	2.39336			4.316
0.195	1.81		1.59938	2.21163		1.59938	1.11727	1.71529			3.343
6.964	3.669		2.07115	1.06756		2.07115	3.56854	2.02624			3.729
4.417	1.166		2.36788	1.11484		2.36788	1.67319	2.13362			3.883
0	0.502		1.75516	1.89298		1.75516	1.97175	1.54037			6.202
4.179	2.097		1.4391	1.55252		1.4391	2.24928	2.28516			4.148
0.25	2.461		2.48916	1.73975		2.48916	1.94651	1.88339			4.175
8.769	1.2		1.58351	1.4566		1.58351	2.15867	2.23003			2.68
4.093	2.517		1.75389	1.75275		1.75389	1.88257	2.0179			5.371
0.646	1.068		1.57779	1.23317		1.57779	2.73415	1.50963			3.686
2.175	1.09		1.94942	1.60431		1.94942	1.91139	2.35109			3.414
2.786	5.195		2.29332	1.78827		2.29332	1.40282	2.0131			3.332
7.66	3.333		2.11353	1.55975		2.11353	2.40552	1.61103
4.077	3.48		2.0133	1.68116		2.0133	2.276	1.97326
0.113	3.865		2.05342	1.76378		2.05342	1.90843	2.0789
1.175	1.833		1.54364	1.19341		1.54364		3.08199
5.185	4.808		1.79744	1.52214		1.79744
4.04	2.411		1.90843	1.75482		1.90843
5.195	5.235		1.90816	1.43107		1.90816
4.654	4.556		1.40114	1.80978		1.40114
0.61	3.619		1.65442	1.20807		1.65442
2.445	4.875		1.67242	2.04024		1.67242
1.687	1.861		1.64396	1.62464		1.64396
1.02	0.779		1.82588	1.82114		1.82588
5.617	4.52		1.72915	1.30507		1.72915
3.686	3.099		2.19632	1.58533		2.19632
5.345	0.86		1.69486	1.90213		1.69486
0.171	0.787		1.23324	2.30156		1.23324
3.19	1.78		2.13336	2.07878		2.13336
1.364	4.626		2.21927	1.48099		2.21927
2.965	0.299			1.58686
2.83	2.67			1.70656
6.089	2.784			2.22089
1.979	2.77			1.47106
8.07	2.367			1.42599
2.106	1.634			1.54521
6.259	1.322			1.94563
	7.112			1.92371
	1.261			1.97555
	3.283			1.30293
	3.702			1.56251
	4.712			1.47216
	2.71			2.01945
	2.071			1.72083
	3.208			1.85647
	2.727			1.59261
	6.295			2.47887
	2.34			1.82487
	6.484			1.97129
	0.96			1.33603
	6.263			1.39405
	1.818			1.59218
	3.625			1.97363
	0.558			1.96617
	0.911			2.11356
	2.512			2.20729
	2.107			2.82483
	3.939			2.67165
	9.751			2.40351
	7.989			2.08357
	4.545			2.04123
	0.116			1.73414
	5.433			1.71844
	8.033			1.65369
	2.91			2.53817
	2.906			1.47758
	2.889			2.44694
	2.373			1.93732
	1.455			2.33913
	4.911			1.53004
	1.378			1.87273
	0.867			1.98257
	0.135			1.34414
	4.078			1.68527
	4.781
	1.503
	0
	7.826
	7.706
	0.552
	5.412
	1.13
	9.134
	2.111
	4.87
	0
	3.077
	5.056

## Sheet: Extended data 7
Panel 7c					Panel 7e					Panel 7g					Panel 7h				Panel 7i				Panel 7j
Cell area (um^2)					Snaka51 length (um)					N/C Sencyt					Nuclear area (um^2) - Scramble				Nuclear area (um^2) - PUR4				Normalised N/C Sencyt (Average trajectory + error)
Scramble - Mn2+	Scramble + Mn2+	PUR4 - Mn2+	PUR4 + Mn2+		Scramble - Mn2+	Scramble + Mn2+	PUR4 - Mn2+	PUR4 + Mn2+		Scramble - Mn2+	Scramble + Mn2+	PUR4 - Mn2+	PUR4 + Mn2+		No Mn2+	With Mn2+	1hr washout		No Mn2+	With Mn2+	1hr washout		Time (min)	Scramble	Scramble Error	PUR4	PUR4 Error
898.968	1562.53	1028.11	1397.01		1.538	5.427	1.015	0.998		1.69479	0.912789	1.56803	1.82131		117.631	202.72	132.036		148.728	193.307	158.176		0	1	0	1	0
1412.74	4529.02	876.911	2556		0.945	5.03	0.973	0.922		1.66941	1.98214	1.48891	1.54146		117.631	129.459	115.357		92.449	203.105	135.804		5	0.979086	0.0199291	0.924105	0.0137057
1654.05	1761.43	1589.31	2134.06		0.95	6.091	1.113	0.621		1.45591	2.03171	1.92795	1.87965		88.157	115.369	110.295		106.586	171.064	161.686		10	0.96401	0.018128	0.930244	0.0147142
1072.18	3242.59	1444.89	2195.61		0.535	7.18	0.702	1.175		1.84527	1.75107	1.85689	1.66107		114.307	183.801	141.123		126.928	173.175	155.738		15	0.955441	0.0108081	0.909625	0.0159238
1365.46	3877.92	1200.71	3177.55		1.148	7.361	0.702	0.742		1.31957	1.63511	0.869311	1.66958		105.606	155.038	148.459		133.856	214.093	103.063		20	0.949918	0.0139936	0.904451	0.0207826
1543.23	3351.02	917.304	6361.58		0.758	4.098	0.929	1.304		1.3536	1.70009	1.35794	1.58625		105.932	174.785	168.44		157.674	199.583	180.337		25	0.943762	0.012615	0.899073	0.0236153
1551.58	3330.06	1657.99	1943.21		1.966	5.699	0.54	0.828		1.80404	1.484	1.06048	1.70151		85.835	175.042	137.74		97.301	159.214	110.831		30	0.952175	0.0151269	0.894642	0.0211825
800.477	1905.43	894.337	1774.39		1.015	2.7	0.305	0.765		1.17817	1.53075	0.880707	1.69557		81.193	164.742	131.978		116.395	174.26	125.808		35	0.946179	0.0187464	0.88081	0.0219625
931.347	2085.48	952.855	1798.97		0.704	4.557	0.871	0.679		1.97905	2.40401	1.77547	1.52922		87.865	152.32	128.712		212.541	293.77	139.863		40	0.924073	0.0169686	0.876606	0.0233752
994.053	1992.55	1315.99	2707.89		1.139	3.222	0.779	0.9		1.13413	1.94152	1.29544	1.48042		113.001	165.594	173.269		146.302	203.77	168.696		45	0.92711	0.0191042	0.8654	0.0212383
673.829	1817.53	1320.95	2667.21		1.406	3.074	3.211	0.648		2.05449	1.39899	0.969538	1.96354		69.739	165.046	121.854		122.752	137.67	119.078		50	0.922849	0.0194228	0.860628	0.0235332
949.496	1502.49	1407.25	1884.8		1.272	2.816	1.999	0.835		1.2015	1.50684	1.80673	2.20576		83.036	194.859	176.978		117.993	136.002	186.671		55	0.90857	0.0213913	0.842464	0.0213411
2099.02	5955.95	2751.96	2510.86		0.829	3.678	1.306	0.721		2.30468	1.96368	1.16139	1.54384		122.589	152.577	141.379		108.662	312.98	95.33		60	0.902312	0.0229677	0.834355	0.0192603
1108.98	6017.55	876.421	3111.52		1.223	3.355	1.08	0.398		1.26757	1.47695	1.70943	1.98556		160.975	208.284	163.168		94.758	84.179	85.52		65	0.89555	0.0254538	0.810067	0.0221366
2194.64	1084.89	882.487	2171.45		1.398	4.748	1.417	0.559		1.72069	1.99728	0.954162	1.64431		134.428	162.736	152.787		88.565	200.481	126.216
1099.6	1838.56	1205.21	1576.33		0.612	2.138	1.963	3.994		0.956322	2.0043	1.2463	1.8341		102.282	113.456	92.122		109.023	204.517	134.871
1370.03	896.332	1613.1	2594.86		1.378	1.991	1.435	1.418		1.30916	1.50352	1.23022	1.11347		123.813	185.154	187.475		120.477	176.068	146.383
1775.73	1658.91	2752.54	1467.45		0.939	1.163	0.871	0.805		1.27606	1.52041	1.22081	1.50857		126.111	171.566	102.597		123.743	185.936	125.738
808.199	1494.68	1426.04	3712.34		0.749	1.535	0.845	2.507		1.04609	1.8854	0.955047	1.89802		136.959	186.437	88.53		158.176	237.841	93.242
314.683	726.364	2019.42	4651.69		1.044	1.634	0.812	1.177		1.16626	2.05683	1.1596	1.79076		109.887	141.951	108.534		154.618	278.933	98.666
1019.5	524.728	748.7	2623.66		1.093	4.797	0.648	0.902		1.36988	1.60421	1.70342	1.77767		101.43	140.936	180.197		97.219	196.562	86.395
543.577	1569.19	772.6	8254.8		2.459	3.622	1.085	0.79		1.84204	1.94989	1.63018	2.39826		125.773	137.192	210.139		113.759	213.44	109.583
417.758	1723.3	720.964	3662.46		0.945	2.493	1.101	1.095		1.86059	1.43532	0.972741	1.77018		109.245	160.625	95.598		155.598	166.807	210.069
418.656	1454.79	593.534	3122.3		1.124	6.865	0.683	0.662		1.39901	1.61415	1.59682	1.40917		107.227	148.518	159.622		135.221	147.736	161.126
336.53	284.38	338.828	3303.77		1.708	1.353	0.445	1.298		1.11877	2.06093	1.53496	1.68618		99.272	132.55	169.735		86.465	185.738	101.104
474.596	556.804	341.58	1078.38		1.642	3.353	0.734	0.865		0.996339	1.52306	1.33764	1.19758		110.983	183.031	180.535		88.623	163.378	107.915
393.123	910.27	503.313	2341		0.998	5.163	1.027	0.84		1.11571	1.80044	1.1019	1.96465		137.25	190.03	189.167		90.839	217.51	150.442
269.368	1390.3	449.624	326.184		0.752	3.327	1.026	1.009		1.20798	1.9397	1.1141	2.00948		110.703	102.9	141.963		105.827	197.215	128.946
380.2	1486.33	368.582	1954.62		0.637	1.595	1.504	0.84		1.19315	1.69134	1.60225	1.62496		121.621	140.073	181.83		103.961	224.999	132.923
645.567	627.185	276.88	1131.19		0.501	3.458	0.704	1.009		1.10625	1.40798	1.43188	1.94101		156.473	145.252	193.249		94.222	185.248	94.513
730.691	1925.68	487.439	1637.67		0.594	4.082	1.112	1.734		1.84767	1.349	1.19062	1.51381		124.851	224.45	196.258		95.796	194.859	209.917
696.166	859.497	782.713	1796.48		1.025	3.176	0.702	1.159		1.64323	1.86606	1.27584	1.42021		142.651	107.915	126.998		79.525	205.543	138.475
1334.16	1468.39	487.788	1399.27		0.823	1.497	2.027	1.172		1.2442	1.48665	1.29616	1.55755		109.793	193.179	125.411		94.455	177.456	108.137
387.431	1904.96	507.442	1310.4		1.016	1.199	0.929	0.815		1.47679	1.61837	1.24233	1.95582		100.38	134.568	103.646		97.243	108.627	196.597
402.14	642.383	909.197	959.481		0.911	3.021	0.652	1.66		1.08961	1.84604	1.34661	1.36381		99.751	166.69	153.918		101.232	164.299	125.656
782.969	1279.13	663.565	903.692		1.032	7.711	1.991	0.58		1.45335	1.56051	1.36812	1.9456		125.435	180.302	176.686		129.214	176.861	105.897
493.865	505.704	416.79	471.949		1.363	4.283	2.224	1.699		1.82874	1.60251	1.60689	1.47784		110.843	140.854	118.635		113.339	183.743	95.26
355.787	579.421	450.009	2892.15		2.826	2.391	1.069	0.569		1.31294	1.61027	1.18236	1.53844		91.749	110.843	97.243		97.873	152.635	122.215
258.673	2373.87	512.761	4294.5		2.347	3.531	1.101	0.979		1.04428	1.50175	1.28905	1.52828		108.825	126.974	157.872		182.518	162.724	152.553
1184.85	533.92	490.11	1030.43		1.179	2.567	3.391	0.55		1.14695	1.87969	1.43927	1.81292		128.421	170.388	175.963		122.915	143.281	156.962
605.292	904.881	734.307	1502.71		1.004	4.105	1.207	0.49		1.59067	1.43275	1.1479	1.37465		131.022	194.112	112.441		98.887	190.217	150.687
736.068	2479.53	486.68	2448.66		3.295	4.071	1.025	0.49		1.42646	1.69919	1.17468	1.40023		105.093	116.64	177.025		163.576	208.097	103.716
766.943	679.755	519.643	1384.48		0.59	1.645	1.296	1.332		1.12872	1.72931	1.32785	1.55895		76.924	98.258	99.517		87.013	93.032	100.439
	456.401	680.291	1809.4		0.59	2.359	1.064	0.84		1.17043	2.02729	1.85115	1.51487		151.842	132.153	204.423		119.754	178.984	140.656
	1689.11	582.325	1000.48		1.278	2.81	0.692	0.821		1.69388	1.39212	1.48817	1.69162		75.863	134.218	244.687		105.548	210.908	112.418
		985.211	2020.59		1.325	3.348	1.148	2.256		1.67649	2.23538	1.0102	2.23335		96.006	186.286	149.929		113.934	87.853	155.306
		1479.57	2136.33		1.588	2.713	0.844	2.203		1.26255	1.67898	1.52792	1.4677		105.104	138.3	118.844		106.271	193.657	148.634
		508.119	1760.83		1.328	3.872	0.551	0.879		1.44348	1.73939	1.34547	1.61745		113.012	159.867	164.544		127.126	193.867	114.54
		894.174	1177.55		1.032	1.426	1.62	1.947		1.1905	1.6971	1.46287	1.96637		99.681	135.361	181.259		104.218	143.922	133.215
		1089.46	1437.02		1.653	2.876	0.871	0.687		1.51254	1.88443	1.39161	1.4305		103.285	128.876	148.774		279.948	174.435	144.669
		824.47	1071.88		1.656	1.134	2.311	0.92		0.957321	2.03505	0.773705	2.1842		89.358	172.616	216.752		83.164	193.972	77.204
		766.861	1269.68		0.677	1.783	1.758	0.879		1.34762	1.63534	0.969485	2.07248		93.032	234.855	149.917		122.029	246.612	122.589
		401.218	2042.48		1.529	2.103	3.089	0.445		1.4929	1.40105	1.62466	1.81433		118.063	179.672	188.245		157.511	149.661	123.055
		619.545	1668.07		2.029	2.319	1.453	1.729		1.05937	1.39008	1.27152	2.06731		130.415	159.027	190.415		112.324	122.95	124.397
		1131.04	314.718		2.319	1.265	0.966	0.945		1.12561	1.88826	1.30673	1.85855		106.586	178.937	186.087		114.109	98.771	225.815
		487.59	4487.51		1.13	2.418	2.819	1.112		1.41461		1.1847			201.869	165.664	247.883		85.217	150.559	100.649
		999.033	1696.62		0.58	3.595	2.16	3.242		1.69209		1.89773			107.67	161.453	109.467		119.906	342.992	182.903
			2411.12		0.586	2.425	0.955	2.018		1.04149					96.905	118.016	156.811		154.35	148.331	138.405
			1234.17		0.699	2.862	1.128	1.741		1.28288					90.944	174.458	158.339		128.362	184.944	153.032
			3098.47		0.79	1.963	1.163	1.839		1.39453					114.284	118.296	114.902		145.007	186.064	151.784
			1877.71		1.595	1.207	1.259	0.498		1.89803					82.826	175.765	115.485		115.707	152.437	71.22
			1335.05		1.434	0.648	1.08	0.54							85.602	106.037	105.722		103.88	154.688	125.645
			1287.64		1.683	0.786	0.764	0.677							184.863	149.836	76.889		109.105	176.756	129.214
			896.775		1.833	1.207	0.923	0.724							106.679	157.324	125.785		109.268	173.619	80.563
					1.153	0.973	1.504	0.854							168.51	100.485	153.218		112.208	225.045	107.764
					1.207	3.381	1.305	0.943							128.246	218.467	158.432		111.065	162.398	181.69
					0.779	1.447	0.923	1.188							86.395	121.142	159.26		175.94	147.526	139.606
					1.125	0.757	1.019	1.032							113.747	151.772	128.654		136.224	124.933	85.392
					1.402	1.074	0.871	0.978							106.212	179.229	102.025		97.348	175.462	130.718
					1.214	1.415	1.394	2.875							79.14	111.123	170.761		207.188	204.61	112.114
					2.438	2.13	0.812	1.354							101.185	148.086	102.398		119.474	102.142	98.829
					1.054	1.836	1.148	4.526							104.533	115.089	125.19		141.659	199.058	162.106
					1.538	2.486	2.856	1.999							98.876	186.414	120.757		114.284	168.358	144.459
					3.415	3.265	0.871	0.918							158.49	169.758	140.143		105.303	157.546	162.188
					2.167	1.889	0.582	3.59							168.428	111.554	119.148		100.439	165.221	97.441
					0.648	1.992	0.844	1.627							109.058	192.864	162.596		148.133	177.456	167.612
					1.453	3.019	0.923	0.742							90.419	176.745	107.064		93.814	164.789	142.942
					2.269	2.954	2.203	1.08							107.88	211.55	92.309		112.488	144.949	216.775
					1.865	2.788	0.966	0.77							95.4	182.063	70.031		123.253	142.079	166.62
					0.726	3.382	1.606	0.957							107.974	161.185	79.665		107.705	173.094	124.35
					1.093	6.528	1.163	1.878							108.534	226.55	160.205		212.331	221.429	104.754
					1.5	4.973	1.404	0.551							105.408	157.406	170.318		144.599	134.066	156.111
					1.759	2.216	0.891	1.085							145.473	319.022	156.776		123.522	233.805	141.881
					0.854	1.383	0.972	0.955							99.401	124.735	177.304		123.743	166.142	102.212
					0.812	4.083	1.558	1.427							80.738	233.793	240.255		112.814	149.462	190.776
					0.659	4.956	0.972	0.779							97.348	156.927	175.648		79.84	116.722	161.5
					0.509	4.325	0.637	2.927							123.172	235.484	157.254		122.04	186.846	151.422
					0.229	2.398	0.867	1.207							94.665	241.585	117.795		110.248	154.595	93.417
					0.668	1.81	0.641	1.441							107.355	182.437	238.027		146.313	95.038	130.357
					0.498	2.734	0.713	1.795							97.371	223.202	134.579		83.409	162.328	222.526
					0.84	2.673	0.786	0.854							106.562	197.786	124.991		111.123	358.901	177.095
					0.72	3.283	0.308	1.093							112.978	163.949	210.232		147.783	193.984	87.118
					0.332	3.475	0.55	0.872							116.127	250.169	170.353		152.88	193.086	151.539
					1.016	0.918	0.184	0.594							116.955	253.412	132.2		92.099	140.68	205.403
					0.362	1.242	0.9	1.087							169.641	147.235	110.073		127.674	193.576	149.346
					1.318	3.406	0.996	0.859							155.178	203.723	198.533		89.148	175.532	169.14
					1.224	1.334	0.65	1.385							105.676	129.319	187.126		142.021	147.491	178.494
					0.929	1.384	0.328	1.338							190.765	163.973	196.737		180.477	212.786	181.329
					0.886	3.658	0.532	0.961							144.832	206.674	263.735		120.011	157.242	121.352
					0.584	4.501	0.803	0.569							150.699	199.466	159.587		185.481	154.665	144.587
					1.161	1.49	0.688	1.642							179.684	149.229	234.575		134.673	134.708	80.587
					1.116	2.01	0.559	0.973							95.89	207.852	143.747		154.665	131.687	131.698
					0.966	1.28	0.42	1.497							147.806	169.28	165.384		200.084	156.543	141.484
					1.161	1.394	0.77	0.756							139.525	265.554	168.848		161.465	123.44	205.041
					0.697	1.64	0.484	0.483							127.278	212.506	152.215		94.338	200.329	132.176
					1.589	7.303	0.65	0.342							104.614	287.972	128.666		106.352	171.134	244.454
					0.929	3.327	0.726	0.856							148.576	208.599	125.085		120.139	117.433	95.61
					0.767	1.741	0.758	0.455							155.353	141.309	147.865		163.238	253.774	158.012
					1.334	3.505	0.752	0.837							177.608	163.273	275.504		135.454	158.479	151.76
					0.72	2.444	1.043	0.308							145.543	294.108	141.753		114.82	111.181	194.451
					1.192	3.918	1.072	1.909							156.811	194.147	171.566		205.578	185.294	93.207
					0.84	1.427	0.702	1.427							149.754	237.817	155.061		135.932	312.479	121.807
					0.41	3.629	0.845	0.726							79.665	199.454	162.375		162.118	186.624	206.068
					0.29	1.019	0.81	0.872							160.263	220.123	142.791		117.83	201.601	100.614
					0.773	1.274	0.923	0.823							76.096	267.922	140.015		181.527	142.207	155.364
					0.934	2.956	0.407	0.574							136.061	120.932	198.416		110.983	153.941	241.713
					1.197	2.177	0.729	0.604							158.397	174.19	211.958		95.225	158.245	120.547
					0.54	1.186	0.894	0.241							127.791	131.348	343.61		174.995	143.759	178.074
					0.376	1.242	0.616	0.767							89.265	146.558	162.981		131.453	196.713	113.911
					1.059	3.406	0.793	0.458							132.946	207.246	164.801		114.984	249.796	122.39
					0.649	1.163	0.918	0.535							125.575	153.813	198.953		110.586	207.689	156.216
					0.805	0.422	0.63	0.455							160.8	188.537	179.672		231.799	305.748	184.093
					0.756	1.019	0.92	0.512							134.311	166.177	303.206		115.777	158.024	140.691
					1.144	1.043	0.435	0.535							185.878	174.715	208.004		145.508	161.301	221.196
					0.823	1.351	1.128	0.815							166.62	144.272	177.608		135.571	185.014	109.198
					1.232	0.845	0.435	0.972							133.098	173.91	184.513		116.325	196.643	102.433
					0.759	0.704	0.584	0.63							183.918	188.56	122.46		174.797	185.773	88.028
					0.756	1.093	0.668	0.657							68.199	154.35	140.924		88.775	168.918	139.233
					1.355	0.564	0.845	1.163							126.333	292.195	176.173		261.659	156.216	111.659
					0.657	0.422	0.779	0.683							133.273	150.069	114.855		112.849	256.97	147.246
					0.692	0.973	0.435	0.683							147.001	277.008	203.012		170.773	223.191	124.548
					0.564	0.973	0.509	0.652							112.978	259.314	90.874		105.408	201.589	192.503
					0.81	0.702	0.574	0.54							121.807	256.433	175.543		142.954	262.615	157.791
					1.367	0.63	0.692	0.382							168.008	307.043	297.747		152.134	178.646	106.399
					1.305	1.08	0.966	0.486							109.665	172.86	117.806		212.996	176.231	104.614
					0.699	1.611	0.432	0.652							187.685	189.61	234.166		135.664	135.629	117.76
					0.501	0.824	0.685	0.683							87.667	144.284	144.949		154.326	155.003	123.533
					0.749	1.752	0.545	0.683							104.474	308.093	195.804		178.553	247.498	110.248
					0.879	2.637	0.717	0.817							136.329	195.78	140.61		129.214	197.343	101.558
					0.837	1.558	0.65	0.556							150.442	430.682	182.378		121.002	231.74	122.635
					1.124	1.696	0.27	3.894							133.844	241.585	140.435		156.706	362.949	102.153
					0.223	1.213	0.734	1.963							82.698	260.97	191.593		108.312	201.729	104.988
					0.844	0.872	0.512	0.752							108.382	190.158	140.306		272.658	133.366	142.896
					0.574	0.393	0.81	0.704							185.738	233.163	168.685		116.372	174.423	278.21
					0.498	1.213	0.616	1.087							148.133	150.372	209.485		128.829	118.518	98.631
					0.803	1.072	0.604	0.586							109.443	167.087	113.502		111.986	129.412	96.986
					0.564	1.353	0.532	1.462							98.852	219.318	197.74		191.441	180.174	154.618
					0.346	0.891	0.411	0.692							116.92	134.649	197.308		176.068	136.236	102.503
					0.435	1.675	0.923	0.699							133.728	165.232	222.502		106.831	235.065	99.599
					0.328	1.166	0.649	0.599							123.417	129.54	128.444		183.79	241.2	127.383
					0.474	1.027	0.969	0.41							136.212	179.509	231.122		139.082	201.554	180.022
					0.759	1.843	0.67	0.594							121.317		222.351		137.309	207.841	174.61
					1.266	1.146	1.38	0.775							124.478		150.221		178.937	257.32	145.753
					0.5	1.037	0.871	1.069							104.311		163.168		98.024	147.118	240.162
					0.756	1.758	0.856	1.159							87.772		112.849		124.198	203.712	236.161
					0.586	2.648	0.649	1.259							166.212		197.6		130.695	174.598	119.544
					0.451	3.507	0.945	0.797							163.634		161.138		169.011	195.384	110.423
					0.54	1.642	0.501	0.27									225.582		132.083	236.499	212.331
					0.644	3.316	0.79	0.659									142.114		168.405	252.094	108.335
					0.937	1.834	0.389	0.483									135.174		141.099	156.158	153.125
					0.692	2.038	0.726	0.702											216.332	117.468	147.48
					1.404	2.938	0.81	0.315											166.025	200.271	170.621
					1.157	1.783	0.872	0.824											82.01	201.706	150.594
					0.71	3.327	0.171	0.65											157.021	185.738	116.185
					0.829	2.79	1.146	0.604												173.63	92.181
					1.009	2.427	0.652	0.574												138.148	147.13
					0.871	2.427	1.184	1.061												285.01	117.41
					0.648	1.652	0.535	0.509												254.473	345.091
					1.233	1.546	0.894	0.81												190.217	222.456
					1.789	2.753	0.92	0.826												204.377	136.177
					0.469		0.996	0.92												158.269	141.286
					1.074		0.929	0.966												134.276	158.28
					1.31		0.652	1.112												178.844	150.174
					0.742		0.616	1.261												174.19	155.656
					1.612		0.393	0.823												226.713	199.268
					0.59		0.692	0.461												165.675	361.526
					0.54		0.465	0.54												178.249	108.604
					0.685		0.734	0.826												163.728	125.761
					0.619		0.275	0.993												177.176	168.72
					0.79		0.445	0.411												197.052	160.415
					0.809		0.458	1.363												176.348	164.532
					0.649		0.966	0.773												179.696	173.969
					0.616		0.929	3.34												204.785	147.795
					0.664		0.764	0.764												183.743	131.033
					0.619		1.081	0.315												246.017	145.473
					0.586		0.81	0.905												262.627	96.403
					0.661		0.786	1.35												204.307	146.651
					0.599		0.616	0.929												154.781	157.172
					0.856		0.838	0.556												173.572	168.078
					0.756		0.918	0.826												161.768	175.73
					0.84		0.695	0.879												201.507	118.833
					0.662		0.55	0.752												237.432	115.649
					0.721		0.612	0.584												329.123
					1.179		0.859	0.918												214.641
					1.099		0.872	2.319												156.508
					0.668		0.773	1.858												210.325
					0.516		0.879	1.383												205.636
					1.142		0.854	1.353												194.369
					0.462		0.652	0.871												184.769
					0.844		0.996	0.966												199.466
					1.046		0.328	0.604												105.303
					0.661		0.458	1.405												180.745
					0.484		0.845	1.166												160.753
					1.023		0.389	0.803
					0.72		0.551	0.945
					0.683		0.389	0.92
					0.551		0.535	1.441
					0.378		0.445	0.879
					0.594		1.159	0.382
					0.973		0.879	0.758
					1.264		2.788	0.551
					0.979		2.426	0.393
					0.742		1.184	0.498
					0.707		1.218	0.564
					0.59		1.154	0.362
					1.739		1.065	0.611
					0.489		0.677	1.08
					0.786		0.817	1.314
					0.918		0.764	0.871
					0.393		0.668	1.366
					0.749		0.432	0.916
					1.046		0.692	1.08
					1.044		0.704	1.469
					0.92		0.752	0.978
					0.829		0.924	0.978
					1.439		0.829	0.823
					1.175		0.662	0.594
					0.569		0.695	0.556
					0.969		0.469	0.162
					0.95		0.973	0.422
					0.504			0.899
					1.318			0.803
					0.435			0.773
					0.532			0.63
					0.611			0.955
					1.08			0.752
					0.676			0.27
					0.756			0.382
					0.569			0.704
					0.989			0.498
								1.527
								1.336
								1.069
								0.773
								1.234
								0.844
								0.871
								0.844
								0.692
								1.3
								0.535
								0.734
								0.659
								1.315
								0.844
								0.734
								0.879
								0.824
								0.657
								0.92
								0.509
								0.65
								0.535
								0.659
								1.039
								1.025
								0.864
								0.972
								0.812
								1.435
								0.996
								0.657
								1.264
								1.527
								0.389
								0.961
								0.574
								0.584
								0.824
								0.604

## Sheet: Extended data 8
Panel 8b			Panel 8c			Panel 8e					Panel 8h
N/C YAP (No UV)			N/C YAP (After UV)			% Sytox positive cells					Disassembly Time (min)
Scramble	PUR4		Scramble	PUR4		Scramble	Scramble + UV	PUR4	PUR4 + UV		Tensin1	Paxillin
2.07155	3.05457		2.03809	1.14392		1.1	0.87	0.91	1.6		60	14.1667
2.0155	1.99289		2.60109	1.5616		3.3	4.7	1.01	0		90	17
1.63575	3.17217		2.91513	2.04087		1.1	1.3	2.1	7.9		100	19.8333
1.98329	2.47498		1.25049	1.84477							181.5	25.5
1.4653	2.28587		1.08534	1.94945							90	11.3333
1.85563	2.65569		1.88002	1.88092							150	17
2.88517	2.15407		1.97171	1.75235							150	23.7
1.99693	2.51896		2.73475	0.963609							140	36.8333
1.70349	2.41503		1.60243	2.12087							30	25.5
2.02712	2.69941		2.09127	1.62431							190	14.1667
2.09065	2.41382		2.00073	1.10869							100	28.3333
2.22537	2.63167		1.25465	1.66142							70	19.8333
2.23173	2.61369		2.30496	1.10688							70	33.6
1.8404	2.92559		1.5592	0.952196							50	17.8
1.70076	2.25744		1.53516	1.04129							70	50.4
1.79767	2.63409		2.54496	2.69145							50	22.4
3.02381	1.64858		2.32107	1.74782							80	28
1.69751	2.27594		1.45239	1.15312							40	22.4
1.84677	3.30717		1.32212	1.1872							40	16.8
1.56402	2.65736		2.05616	1.66294							90	61.6
2.1349	2.42946		1.75328	1.58223							110	11.2
1.83556	2.86492		2.18758	1.47602							50	22.4
1.84347	1.97972		1.79968	2.03719							30	61.6
3.05692	2.41723		1.56222	2.00638							90	28
1.93742	1.7315		1.73627	1.4024							60	5.6
1.97866	2.17226		2.54213	1.08866							60	6.2
1.48884	1.73478		2.06037	2.56941							70	6.2
1.89315	2.73051		1.97811	1.84509							80	67.2
2.14157	1.68199		1.50773	1.50669							130	22.4
1.70199	1.86214		1.48867	1.23371							90	16.8
1.82916	2.70621		1.73799	2.4455							50	22.4
2.5787	2.77008		2.07026	1.85841							70	22.4
2.33307	2.07244		1.26715	1.02092							120	5.6
1.85597	1.84584		1.74666	0.917675							60	16.7667
2.4989	2.19693		2.4581	1.48309								22.4
2.53415	1.92661		1.93559	2.00945								22.4
2.45123	2.52207		3.11079	1.16134								11.2
2.10819	2.4067		1.39346	1.35146								22.4
2.4002	2.36402		2.18879	1.72897								22.4
2.38725	1.13303		2.69425	1.31824								50.4
2.64163	1.84235		2.59387	2.31455								28
2.83939	3.19799		2.04766	1.2188								39.2
2.84154	1.04181		1.6999	2.08083
2.10489	2.17491		1.47637	1.64185
2.47639	2.8563		2.61146	1.26605
2.78712	2.55389		2.23063	1.7966
2.52917	2.15516		2.26513	2.33505
3.56159	2.10157		1.87275	1.81859
2.56661	1.76485		1.75341	2.27277
2.24318	2.0406		1.31581	1.87466
3.27413	2.38849		1.48168	1.65468
2.64656	1.867		2.34947	1.74446
3.36041	3.20875		1.72542	1.8519
2.43312	2.19317		1.91569	1.21955
1.83249	1.88947		2.81307	2.41351
2.36213	2.7182		1.94055	1.62831
2.81012	2.35813		1.4678	2.03659
4.03417	2.01247		2.27593	1.90257
2.34539	2.1291		1.86319	1.86144
3.01612	1.70734		0.997017	1.2318
	1.69618		1.83742	1.5499
	1.98811		2.7011	2.24576
	2.08171		2.02236	1.67483
	2.30482		1.23653	1.62049
	2.13994		1.81947	1.95885
	2.37978		1.48547	1.924
	3.15912		1.32092	1.85252
	1.97184		1.58298	2.48834
			2.18732	1.74291
			2.05494	1.81841
			2.28463	1.80966
			1.29244	1.87153
			2.30012	2.0665
			1.29516	1.5996
			1.54755	1.38888
			2.83991	1.7528
			1.48586	1.9785
			1.40727	2.13973
			1.05593	2.23381
			1.55847	2.00189
			1.3171	2.04077
			2.32469	2.27585
			1.39845	1.50947
				1.95147
				1.58419
				2.69467
				2.97377
				1.95986
				1.9285
				2.17518
				2.03862
				1.64917
				1.55358
				1.97287
				2.44747
				1.37179
				1.83076
				1.64694

## Sheet: Extended data 9
Panel 9a			Panel 9b			Panel 9c				Panel 9d
GFP-Paxillin (fit line)			GFP-Tensin1 (fit line)			No fibrillar adhesions				With fibrillar adhesions
Time (min)	Normalised Intensity		Time (min)	Normalised Intensity		Time (min)	% Contractility	Nuclear Height (um)		Time (min)	% Contractility	% Fibrillar Adhesions	Nuclear Height (um)
						0	1	3.10836		0	1	1	3.01036
0	1		0	1		0.144202	1	3.10836		0.144202	1	1	3.01036
2	0.91342		5	0.92665		0.288404	1	3.10836		0.288404	1	1	3.01036
4	0.82684		10	0.8533		0.432606	1	3.10836		0.432606	1	1	3.01036
6	0.74026		15	0.77995		0.576808	1	3.10836		0.576808	1	1	3.01036
8	0.65368		20	0.7066		0.721009	1	3.10836		0.721009	1	1	3.01036
10	0.5671		25	0.63325		0.865211	1	3.10836		0.865211	1	1	3.01036
12	0.48052		30	0.5599		1.00941	1	3.10836		1.00941	1	1	3.01036
14	0.39394		35	0.48655		1.15362	1	3.10836		1.15362	1	1	3.01036
16	0.30736		40	0.4132		1.29782	1	3.10836		1.29782	1	1	3.01036
18	0.22078		45	0.33985		1.44202	1	3.10836		1.44202	1	1	3.01036
20	0.1342		50	0.2665		1.58622	1	3.10836		1.58622	1	1	3.01036
22	0.04762		55	0.19315		1.73042	1	3.10836		1.73042	1	1	3.01036
24	-0.03896		60	0.1198		1.87462	1	3.10836		1.87462	1	1	3.01036
26	-0.12554		65	0.04645		2.01883	1	3.10836		2.01883	1	1	3.01036
28	-0.21212		70	-0.0269		2.16303	1	3.10836		2.16303	1	1	3.01036
						2.30723	1	3.10836		2.30723	1	1	3.01036
						2.45143	1	3.10836		2.45143	1	1	3.01036
						2.59563	1	3.10836		2.59563	1	1	3.01036
						2.73984	1	3.10836		2.73984	1	1	3.01036
						2.88404	1	3.10836		2.88404	1	1	3.01036
						3.02824	1	3.10836		3.02824	1	1	3.01036
						3.17244	1	3.10836		3.17244	1	1	3.01036
						3.31664	1	3.10836		3.31664	1	1	3.01036
						3.46085	1	3.10836		3.46085	1	1	3.01036
						3.60505	1	3.10836		3.60505	1	1	3.01036
						3.74925	1	3.10836		3.74925	1	1	3.01036
						3.89345	1	3.10836		3.89345	1	1	3.01036
						4.03765	1	3.10836		4.03765	1	1	3.01036
						4.18185	1	3.10836		4.18185	1	1	3.01036
						4.32606	1	3.10836		4.32606	1	1	3.01036
						4.47026	1	3.10836		4.47026	1	1	3.01036
						4.61446	1	3.10836		4.61446	1	1	3.01036
						4.75866	1	3.10836		4.75866	1	1	3.01036
						4.90286	1	3.10836		4.90286	1	1	3.01036
						5.04707	1	3.10836		5.04707	1	1	3.01036
						5.19127	1	3.10836		5.19127	1	1	3.01036
						5.33547	1	3.10836		5.33547	1	1	3.01036
						5.47967	1	3.10836		5.47967	1	1	3.01036
						5.62387	1	3.10836		5.62387	1	1	3.01036
						5.76808	1	3.10836		5.76808	1	1	3.01036
						5.91228	1	3.10836		5.91228	1	1	3.01036
						6.05648	1	3.10836		6.05648	1	1	3.01036
						6.20068	1	3.10836		6.20068	1	1	3.01036
						6.34488	1	3.10836		6.34488	1	1	3.01036
						6.48908	1	3.10836		6.48908	1	1	3.01036
						6.63329	1	3.10836		6.63329	1	1	3.01036
						6.77749	1	3.10836		6.77749	1	1	3.01036
						6.92169	1	3.10836		6.92169	1	1	3.01036
						7.06589	1	3.10836		7.06589	1	1	3.01036
						7.21009	1	3.10836		7.21009	1	1	3.01036
						7.3543	1	3.10836		7.3543	1	1	3.01036
						7.4985	1	3.10836		7.4985	1	1	3.01036
						7.6427	1	3.10836		7.6427	1	1	3.01036
						7.7869	1	3.10836		7.7869	1	1	3.01036
						7.9311	1	3.10836		7.9311	1	1	3.01036
						8.07531	1	3.10836		8.07531	1	1	3.01036
						8.21951	1	3.10836		8.21951	1	1	3.01036
						8.36371	1	3.10836		8.36371	1	1	3.01036
						8.50791	1	3.10836		8.50791	1	1	3.01036
						8.65211	1	3.10836		8.65211	1	1	3.01036
						8.79631	1	3.10836		8.79631	1	1	3.01036
						8.94052	1	3.10836		8.94052	1	1	3.01036
						9.08472	1	3.10836		9.08472	1	1	3.01036
						9.22892	1	3.10836		9.22892	1	1	3.01036
						9.37312	1	3.10836		9.37312	1	1	3.01036
						9.51732	1	3.10836		9.51732	1	1	3.01036
						9.66153	1	3.10836		9.66153	1	1	3.01036
						9.80573	1	3.10836		9.80573	1	1	3.01036
						9.94993	1	3.10836		9.94993	1	1	3.01036
						10.0941	1	3.10838		10.0941	1	1	3.01037
						10.2383	1	3.1085		10.2383	1	1	3.01044
						10.3825	1	3.1088		10.3825	1	1	3.01062
						10.5267	1	3.10937		10.5267	1	1	3.01095
						10.6709	1	3.11027		10.6709	1	1	3.01148
						10.8151	1	3.11157		10.8151	1	1	3.01224
						10.9593	1	3.1133		10.9593	1	1	3.01325
						11.1035	1	3.1155		11.1035	1	1	3.01452
						11.2477	1	3.1182		11.2477	1	1	3.01607
						11.3919	1	3.1214		11.3919	1	1	3.01789
						11.5362	1	3.12512		11.5362	1	1	3.01998
						11.5938	1	3.12934		11.5938	1	1	3.02233
						11.738	0.999989	3.13404		11.738	0.999989	0.999996	3.02491
						11.8822	0.999913	3.1392		11.8822	0.999913	0.99997	3.02771
						12.0264	0.99971	3.14476		12.0264	0.99971	0.999902	3.0307
						12.1706	0.999325	3.15069		12.1706	0.999325	0.999771	3.03385
						12.3148	0.99871	3.15692		12.3148	0.99871	0.999563	3.03713
						12.459	0.997821	3.16338		12.459	0.997821	0.999262	3.0405
						12.6032	0.996622	3.17		12.6032	0.996622	0.998855	3.04391
						12.7474	0.995081	3.17668		12.7474	0.995081	0.998333	3.04734
						12.8916	0.993175	3.18334		12.8916	0.993175	0.997687	3.05074
						13.0359	0.990885	3.18998		13.0359	0.990885	0.996911	3.0541
						13.1801	0.988197	3.19659		13.1801	0.988197	0.996	3.05743
						13.3243	0.985106	3.20317		13.3243	0.985106	0.994953	3.06074
						13.4685	0.98161	3.20971		13.4685	0.98161	0.993768	3.06402
						13.6127	0.977717	3.21623		13.6127	0.977717	0.992449	3.06728
						13.7569	0.973436	3.22272		13.7569	0.973436	0.990998	3.07052
						13.9011	0.968787	3.22918		13.9011	0.968787	0.989423	3.07375
						14.0453	0.963792	3.23561		14.0453	0.963792	0.98773	3.07696
						14.1895	0.958482	3.24202		14.1895	0.958482	0.985931	3.08016
						14.3337	0.952893	3.24839		14.3337	0.952893	0.984037	3.08334
						14.4779	0.947067	3.25473		14.4779	0.947067	0.982062	3.08653
						14.6221	0.941051	3.26105		14.6221	0.941051	0.980023	3.0897
						14.7663	0.9349	3.26733		14.7663	0.9349	0.977939	3.09287
						14.9105	0.928674	3.27359		14.9105	0.928674	0.975829	3.09605
						15.0547	0.922431	3.27982		15.0547	0.922431	0.973714	3.09922
						15.1989	0.916189	3.28602		15.1989	0.916189	0.971598	3.1024
						15.3431	0.909946	3.29219		15.3431	0.909946	0.969483	3.10559
						15.4873	0.903704	3.29833		15.4873	0.903704	0.967367	3.10879
						15.6315	0.897461	3.30445		15.6315	0.897461	0.965252	3.112
						15.7757	0.891219	3.31053		15.7757	0.891219	0.963136	3.11524
						15.9199	0.884976	3.31659		15.9199	0.884976	0.961021	3.11852
						16.0641	0.878734	3.32262		16.0641	0.878734	0.958906	3.12183
						16.2083	0.872491	3.32862		16.2083	0.872491	0.95679	3.1252
						16.3525	0.866249	3.33459		16.3525	0.866249	0.954675	3.12865
						16.4967	0.860006	3.34053		16.4967	0.860006	0.952559	3.13222
						16.6409	0.853764	3.34645		16.6409	0.853764	0.950444	3.136
						16.7851	0.847521	3.35233		16.7851	0.847521	0.948328	3.14023
						16.9293	0.841279	3.35819		16.9293	0.841279	0.946213	3.14733
						17.0735	0.835036	3.36402		17.0735	0.835036	0.944097	3.15419
						17.2177	0.828794	3.36982		17.2177	0.828794	0.941982	3.15776
						17.3619	0.822551	3.3756		17.3619	0.822551	0.939867	3.15854
						17.5061	0.816309	3.38134		17.5061	0.816309	0.937751	3.16094
						17.6503	0.810066	3.38706		17.6503	0.810066	0.935636	3.16409
						17.7945	0.803824	3.39275		17.7945	0.803824	0.93352	3.16685
						17.9387	0.797581	3.39841		17.9387	0.797581	0.931405	3.16952
						18.0829	0.791339	3.40405		18.0829	0.791339	0.929289	3.17217
						18.2271	0.785096	3.40965		18.2271	0.785096	0.927174	3.1748
						18.3713	0.778854	3.41523		18.3713	0.778854	0.925059	3.17741
						18.5155	0.772611	3.42078		18.5155	0.772611	0.922943	3.18
						18.6597	0.766369	3.42631		18.6597	0.766369	0.920828	3.18258
						18.8039	0.760126	3.4318		18.8039	0.760126	0.918712	3.18514
						18.9481	0.753884	3.43727		18.9481	0.753884	0.916597	3.18769
						19.0923	0.747641	3.44271		19.0923	0.747641	0.914481	3.19023
						19.2365	0.741399	3.44812		19.2365	0.741399	0.912366	3.19276
						19.3807	0.735156	3.45351		19.3807	0.735156	0.91025	3.19528
						19.5249	0.728914	3.45887		19.5249	0.728914	0.908135	3.19778
						19.6691	0.722671	3.4642		19.6691	0.722671	0.90602	3.20028
						19.8133	0.716429	3.4695		19.8133	0.716429	0.903904	3.20277
						19.9575	0.710186	3.47478		19.9575	0.710186	0.901789	3.20525
						20.1017	0.703944	3.48002		20.1017	0.703944	0.899673	3.20772
						20.2459	0.697701	3.48524		20.2459	0.697701	0.897558	3.21019
						20.3901	0.691459	3.49044		20.3901	0.691459	0.895442	3.21264
						20.5343	0.685216	3.4956		20.5343	0.685216	0.893327	3.21509
						20.6785	0.678974	3.50074		20.6785	0.678974	0.891211	3.21753
						20.8228	0.672731	3.50585		20.8228	0.672731	0.889096	3.21996
						20.967	0.666489	3.51094		20.967	0.666489	0.886981	3.22238
						21.1112	0.660246	3.516		21.1112	0.660246	0.884865	3.2248
						21.2554	0.654004	3.52103		21.2554	0.654004	0.88275	3.22721
						21.3996	0.647761	3.52603		21.3996	0.647761	0.880634	3.22961
						21.5438	0.641519	3.53101		21.5438	0.641519	0.878519	3.23201
						21.688	0.635276	3.53596		21.688	0.635276	0.876403	3.2344
						21.8322	0.629034	3.54088		21.8322	0.629034	0.874288	3.23678
						21.9764	0.622791	3.54578		21.9764	0.622791	0.872172	3.23915
						22.1206	0.616549	3.55064		22.1206	0.616549	0.870057	3.24152
						22.2648	0.610306	3.55549		22.2648	0.610306	0.867942	3.24389
						22.409	0.604064	3.5603		22.409	0.604064	0.865826	3.24624
						22.5532	0.597821	3.56509		22.5532	0.597821	0.863711	3.24859
						22.6974	0.591579	3.56985		22.6974	0.591579	0.861595	3.25093
						22.8416	0.585336	3.57459		22.8416	0.585336	0.85948	3.25327
						22.9858	0.579094	3.57929		22.9858	0.579094	0.857364	3.2556
						23.13	0.572851	3.58398		23.13	0.572851	0.855249	3.25793
						23.2742	0.566609	3.58863		23.2742	0.566609	0.853134	3.26024
						23.4184	0.560366	3.59326		23.4184	0.560366	0.851018	3.26256
						23.5626	0.554124	3.59786		23.5626	0.554124	0.848903	3.26486
						23.7068	0.547881	3.60243		23.7068	0.547881	0.846787	3.26716
						23.851	0.541639	3.60698		23.851	0.541639	0.844672	3.26946
						23.9952	0.535396	3.61151		23.9952	0.535396	0.842556	3.27175
						24.1394	0.529154	3.616		24.1394	0.529154	0.840441	3.27403
						24.2836	0.522911	3.62047		24.2836	0.522911	0.838325	3.27631
						24.4278	0.516669	3.62491		24.4278	0.516669	0.83621	3.27858
						24.572	0.510426	3.62933		24.572	0.510426	0.834095	3.28085
						24.7162	0.504184	3.63372		24.7162	0.504184	0.831979	3.28311
						24.8604	0.497941	3.63808		24.8604	0.497941	0.829864	3.28536
						25.0046	0.491699	3.64242		25.0046	0.491699	0.827748	3.28761
						25.1488	0.485456	3.64673		25.1488	0.485456	0.825633	3.28986
						25.293	0.479214	3.65101		25.293	0.479214	0.823517	3.2921
						25.4372	0.472971	3.65527		25.4372	0.472971	0.821402	3.29433
						25.5814	0.466729	3.6595		25.5814	0.466729	0.819286	3.29656
						25.7256	0.460486	3.66371		25.7256	0.460486	0.817171	3.29878
						25.8698	0.454244	3.66789		25.8698	0.454244	0.815056	3.301
						26.014	0.448001	3.67204		26.014	0.448001	0.81294	3.30321
						26.1582	0.441759	3.67617		26.1582	0.441759	0.810825	3.30542
						26.3024	0.435516	3.68027		26.3024	0.435516	0.808709	3.30762
						26.4466	0.429274	3.68434		26.4466	0.429274	0.806594	3.30981
						26.5908	0.423031	3.68839		26.5908	0.423031	0.804478	3.31201
						26.735	0.416789	3.69241		26.735	0.416789	0.802363	3.31419
						26.8792	0.410546	3.69641		26.8792	0.410546	0.800247	3.31637
						27.0234	0.404304	3.70038		27.0234	0.404304	0.798132	3.31855
						27.1676	0.398061	3.70432		27.1676	0.398061	0.796017	3.32072
						27.3118	0.391819	3.70824		27.3118	0.391819	0.793901	3.32288
						27.456	0.385576	3.71213		27.456	0.385576	0.791786	3.32505
						27.6002	0.379334	3.716		27.6002	0.379334	0.78967	3.3272
						27.7444	0.373091	3.71984		27.7444	0.373091	0.787555	3.32935
						27.8886	0.366849	3.72365		27.8886	0.366849	0.785439	3.3315
						28.0328	0.360606	3.72744		28.0328	0.360606	0.783324	3.33364
						28.177	0.354364	3.7312		28.177	0.354364	0.781208	3.33578
						28.3212	0.348121	3.73494		28.3212	0.348121	0.779093	3.33791
						28.4655	0.341879	3.73864		28.4655	0.341879	0.776978	3.34003
						28.6097	0.335636	3.74233		28.6097	0.335636	0.774862	3.34215
						28.7539	0.329394	3.74598		28.7539	0.329394	0.772747	3.34427
						28.8981	0.323151	3.74962		28.8981	0.323151	0.770631	3.34638
						29.0423	0.316909	3.75322		29.0423	0.316909	0.768516	3.34849
						29.1865	0.310666	3.7568		29.1865	0.310666	0.7664	3.35059
						29.3307	0.304424	3.76035		29.3307	0.304424	0.764285	3.35269
						29.4749	0.298181	3.76388		29.4749	0.298181	0.76217	3.35478
						29.6191	0.291939	3.76738		29.6191	0.291939	0.760054	3.35687
						29.7633	0.285696	3.77084		29.7633	0.285696	0.757939	3.35895
						29.9075	0.279454	3.77421		29.9075	0.279454	0.755823	3.36103
						30.0517	0.273211	3.77745		30.0517	0.273211	0.753708	3.36311
						30.1959	0.266969	3.78052		30.1959	0.266969	0.751592	3.36518
						30.3401	0.260726	3.78341		30.3401	0.260726	0.749477	3.36724
						30.4843	0.254484	3.78608		30.4843	0.254484	0.747361	3.3693
						30.6285	0.248241	3.78852		30.6285	0.248241	0.745246	3.37136
						30.7727	0.241999	3.79072		30.7727	0.241999	0.743131	3.37341
						30.9169	0.235756	3.79267		30.9169	0.235756	0.741015	3.37545
						31.0611	0.229514	3.79436		31.0611	0.229514	0.7389	3.3775
						31.2053	0.223271	3.7958		31.2053	0.223271	0.736784	3.37953
						31.3495	0.217029	3.797		31.3495	0.217029	0.734669	3.38157
						31.4937	0.210786	3.79797		31.4937	0.210786	0.732553	3.38359
						31.6379	0.204544	3.79871		31.6379	0.204544	0.730438	3.38562
						31.7821	0.198301	3.79926		31.7821	0.198301	0.728322	3.38764
						31.9263	0.192059	3.79963		31.9263	0.192059	0.726207	3.38965
						32.0705	0.185816	3.79985		32.0705	0.185816	0.724092	3.39166
						32.2147	0.179574	3.79996		32.2147	0.179574	0.721976	3.39367
						32.3589	0.173331	3.8		32.3589	0.173331	0.719861	3.39567
						32.5031	0.167089	3.8		32.5031	0.167089	0.717745	3.39767
						32.6473	0.160846	3.8		32.6473	0.160846	0.71563	3.39966
						32.7915	0.154604	3.8		32.7915	0.154604	0.713514	3.40165
						32.9357	0.148361	3.8		32.9357	0.148361	0.711399	3.40363
						33.0799	0.142119	3.8		33.0799	0.142119	0.709283	3.40561
						33.2241	0.135876	3.8		33.2241	0.135876	0.707168	3.40758
						33.3683	0.129634	3.8		33.3683	0.129634	0.705053	3.40956
						33.5125	0.123391	3.8		33.5125	0.123391	0.702937	3.41152
						33.6567	0.117149	3.8		33.6567	0.117149	0.700822	3.41348
						33.8009	0.110906	3.8		33.8009	0.110906	0.698706	3.41544
						33.9451	0.104664	3.8		33.9451	0.104664	0.696591	3.41739
						34.0893	0.0984212	3.8		34.0893	0.0984212	0.694475	3.41934
						34.2335	0.0921787	3.8		34.2335	0.0921787	0.69236	3.42129
						34.3777	0.0859362	3.8		34.3777	0.0859362	0.690245	3.42323
						34.5219	0.0796937	3.8		34.5219	0.0796937	0.688129	3.42516
						34.6661	0.0734512	3.8		34.6661	0.0734512	0.686014	3.4271
						34.8103	0.0672144	3.8		34.8103	0.0672144	0.683898	3.42902
						34.9545	0.0610308	3.8		34.9545	0.0610308	0.681783	3.43095
						35.0987	0.0549626	3.8		35.0987	0.0549626	0.679667	3.43287
						35.2429	0.0490658	3.8		35.2429	0.0490658	0.677552	3.43478
						35.3871	0.0433908	3.8		35.3871	0.0433908	0.675436	3.43669
						35.5313	0.0379815	3.8		35.5313	0.0379815	0.673321	3.4386
						35.6755	0.0328759	3.8		35.6755	0.0328759	0.671206	3.4405
						35.8197	0.028106	3.8		35.8197	0.028106	0.66909	3.4424
						35.9639	0.0236977	3.8		35.9639	0.0236977	0.666975	3.44429
						36.1082	0.0196707	3.8		36.1082	0.0196707	0.664859	3.44618
						36.2524	0.0160389	3.8		36.2524	0.0160389	0.662744	3.44807
						36.3966	0.0128098	3.8		36.3966	0.0128098	0.660628	3.44995
						36.5408	0.00998515	3.8		36.5408	0.00998515	0.658513	3.45183
						36.685	0.00756046	3.8		36.685	0.00756046	0.656397	3.4537
						36.8292	0.00552522	3.8		36.8292	0.00552522	0.654282	3.45557
						36.9734	0.00386286	3.8		36.9734	0.00386286	0.652167	3.45743
						37.1176	0.00255072	3.8		37.1176	0.00255072	0.650051	3.45929
						37.2618	0.0015601	3.8		37.2618	0.0015601	0.647936	3.46115
						37.406	0.000856222	3.8		37.406	0.000856222	0.64582	3.463
						37.5502	0.000398252	3.8		37.5502	0.000398252	0.643705	3.46485
						37.6944	0.000139282	3.8		37.6944	0.000139282	0.641589	3.4667
						37.8386	2.63417e-05	3.8		37.8386	2.63417e-05	0.639474	3.46854
						37.9828	3.94698e-07	3.8		37.9828	3.94698e-07	0.637358	3.47037
						38.127	0	3.8		38.127	0	0.635243	3.47221
						38.2712	0	3.8		38.2712	0	0.633128	3.47404
						38.4154	0	3.8		38.4154	0	0.631012	3.47586
						38.5596	0	3.8		38.5596	0	0.628897	3.47768
						38.7038	0	3.8		38.7038	0	0.626781	3.4795
						38.848	0	3.8		38.848	0	0.624666	3.48131
						38.9922	0	3.8		38.9922	0	0.62255	3.48312
						39.1364	0	3.8		39.1364	0	0.620435	3.48492
						39.2806	0	3.8		39.2806	0	0.618319	3.48672
						39.4248	0	3.8		39.4248	0	0.616204	3.48852
						39.569	0	3.8		39.569	0	0.614089	3.49031
						39.7132	0	3.8		39.7132	0	0.611973	3.4921
						39.8574	0	3.8		39.8574	0	0.609858	3.49388
						40.0016	0	3.8		40.0016	0	0.607742	3.49566
						40.1458	0	3.8		40.1458	0	0.605627	3.49744
						40.29	0	3.8		40.29	0	0.603511	3.49921
						40.4342	0	3.8		40.4342	0	0.601396	3.50098
						40.5784	0	3.8		40.5784	0	0.599281	3.50275
						40.7226	0	3.8		40.7226	0	0.597165	3.50451
						40.8668	0	3.8		40.8668	0	0.59505	3.50627
						41.011	0	3.8		41.011	0	0.592934	3.50802
						41.1552	0	3.8		41.1552	0	0.590819	3.50977
						41.2994	0	3.8		41.2994	0	0.588703	3.51152
						41.4436	0	3.8		41.4436	0	0.586588	3.51326
						41.5878	0	3.8		41.5878	0	0.584472	3.515
						41.732	0	3.8		41.732	0	0.582357	3.51673
						41.8762	0	3.8		41.8762	0	0.580242	3.51846
						42.0204	0	3.8		42.0204	0	0.578126	3.52019
						42.1646	0	3.8		42.1646	0	0.576011	3.52191
						42.3088	0	3.8		42.3088	0	0.573895	3.52363
						42.453	0	3.8		42.453	0	0.57178	3.52534
						42.5972	0	3.8		42.5972	0	0.569664	3.52705
						42.7414	0	3.8		42.7414	0	0.567549	3.52876
						42.8856	0	3.8		42.8856	0	0.565433	3.53047
						43.0298	0	3.8		43.0298	0	0.563318	3.53217
						43.174	0	3.8		43.174	0	0.561203	3.53386
						43.3182	0	3.8		43.3182	0	0.559087	3.53556
						43.4624	0	3.8		43.4624	0	0.556972	3.53724
						43.6066	0	3.8		43.6066	0	0.554856	3.53893
						43.7509	0	3.8		43.7509	0	0.552741	3.54061
						43.8951	0	3.8		43.8951	0	0.550625	3.54229
						44.0393	0	3.8		44.0393	0	0.54851	3.54396
						44.1835	0	3.8		44.1835	0	0.546394	3.54563
						44.3277	0	3.8		44.3277	0	0.544279	3.5473
						44.4719	0	3.8		44.4719	0	0.542164	3.54896
						44.6161	0	3.8		44.6161	0	0.540048	3.55062
						44.7603	0	3.8		44.7603	0	0.537933	3.55228
						44.9045	0	3.8		44.9045	0	0.535817	3.55393
						45.0487	0	3.8		45.0487	0	0.533702	3.55558
						45.1929	0	3.8		45.1929	0	0.531586	3.55722
						45.3371	0	3.8		45.3371	0	0.529471	3.55886
						45.4813	0	3.8		45.4813	0	0.527355	3.5605
						45.6255	0	3.8		45.6255	0	0.52524	3.56213
						45.7697	0	3.8		45.7697	0	0.523125	3.56376
						45.9139	0	3.8		45.9139	0	0.521009	3.56539
						46.0581	0	3.8		46.0581	0	0.518894	3.56701
						46.2023	0	3.8		46.2023	0	0.516778	3.56863
						46.3465	0	3.8		46.3465	0	0.514663	3.57025
						46.4907	0	3.8		46.4907	0	0.512547	3.57186
						46.6349	0	3.8		46.6349	0	0.510432	3.57347
						46.7791	0	3.8		46.7791	0	0.508317	3.57507
						46.9233	0	3.8		46.9233	0	0.506201	3.57667
						47.0675	0	3.8		47.0675	0	0.504086	3.57827
						47.2117	0	3.8		47.2117	0	0.50197	3.57986
						47.3559	0	3.8		47.3559	0	0.499855	3.58145
						47.5001	0	3.8		47.5001	0	0.497739	3.58304
						47.6443	0	3.8		47.6443	0	0.495624	3.58463
						47.7885	0	3.8		47.7885	0	0.493508	3.58621
						47.9327	0	3.8		47.9327	0	0.491393	3.58778
						48.0769	0	3.8		48.0769	0	0.489278	3.58935
						48.2211	0	3.8		48.2211	0	0.487162	3.59092
						48.3653	0	3.8		48.3653	0	0.485047	3.59249
						48.5095	0	3.8		48.5095	0	0.482931	3.59405
						48.6537	0	3.8		48.6537	0	0.480816	3.59561
						48.7979	0	3.8		48.7979	0	0.4787	3.59717
						48.9421	0	3.8		48.9421	0	0.476585	3.59872
						49.0863	0	3.8		49.0863	0	0.474469	3.60027
						49.2305	0	3.8		49.2305	0	0.472354	3.60181
						49.3747	0	3.8		49.3747	0	0.470239	3.60335
						49.5189	0	3.8		49.5189	0	0.468123	3.60489
						49.6631	0	3.8		49.6631	0	0.466008	3.60643
						49.8073	0	3.8		49.8073	0	0.463892	3.60796
						49.9515	0	3.8		49.9515	0	0.461777	3.60949
						50.0957	0	3.8		50.0957	0	0.459661	3.61101
						50.2399	0	3.8		50.2399	0	0.457546	3.61253
						50.3841	0	3.8		50.3841	0	0.45543	3.61405
						50.5283	0	3.8		50.5283	0	0.453315	3.61557
						50.6725	0	3.8		50.6725	0	0.4512	3.61708
						50.8167	0	3.8		50.8167	0	0.449084	3.61858
						50.9609	0	3.8		50.9609	0	0.446969	3.62009
						51.1051	0	3.8		51.1051	0	0.444853	3.62159
						51.2493	0	3.8		51.2493	0	0.442738	3.62309
						51.3936	0	3.8		51.3936	0	0.440622	3.62458
						51.5378	0	3.8		51.5378	0	0.438507	3.62607
						51.682	0	3.8		51.682	0	0.436392	3.62756
						51.8262	0	3.8		51.8262	0	0.434276	3.62904
						51.9704	0	3.8		51.9704	0	0.432161	3.63052
						52.1146	0	3.8		52.1146	0	0.430045	3.632
						52.2588	0	3.8		52.2588	0	0.42793	3.63348
						52.403	0	3.8		52.403	0	0.425814	3.63495
						52.5472	0	3.8		52.5472	0	0.423699	3.63641
						52.6914	0	3.8		52.6914	0	0.421583	3.63788
						52.8356	0	3.8		52.8356	0	0.419468	3.63934
						52.9798	0	3.8		52.9798	0	0.417353	3.6408
						53.124	0	3.8		53.124	0	0.415237	3.64225
						53.2682	0	3.8		53.2682	0	0.413122	3.6437
						53.4124	0	3.8		53.4124	0	0.411006	3.64515
						53.5566	0	3.8		53.5566	0	0.408891	3.64659
						53.7008	0	3.8		53.7008	0	0.406775	3.64804
						53.845	0	3.8		53.845	0	0.40466	3.64947
						53.9892	0	3.8		53.9892	0	0.402544	3.65091
						54.1334	0	3.8		54.1334	0	0.400429	3.65234
						54.2776	0	3.8		54.2776	0	0.398314	3.65377
						54.4218	0	3.8		54.4218	0	0.396198	3.65519
						54.566	0	3.8		54.566	0	0.394083	3.65662
						54.7102	0	3.8		54.7102	0	0.391967	3.65803
						54.8544	0	3.8		54.8544	0	0.389852	3.65945
						54.9986	0	3.8		54.9986	0	0.387736	3.66086
						55.1428	0	3.8		55.1428	0	0.385621	3.66227
						55.287	0	3.8		55.287	0	0.383505	3.66368
						55.4312	0	3.8		55.4312	0	0.38139	3.66508
						55.5754	0	3.8		55.5754	0	0.379275	3.66648
						55.7196	0	3.8		55.7196	0	0.377159	3.66788
						55.8638	0	3.8		55.8638	0	0.375044	3.66927
						56.008	0	3.8		56.008	0	0.372928	3.67066
						56.1522	0	3.8		56.1522	0	0.370813	3.67205
						56.2964	0	3.8		56.2964	0	0.368697	3.67343
						56.4406	0	3.8		56.4406	0	0.366582	3.67481
						56.5848	0	3.8		56.5848	0	0.364466	3.67619
						56.729	0	3.8		56.729	0	0.362351	3.67756
						56.8732	0	3.8		56.8732	0	0.360236	3.67893
						57.0174	0	3.8		57.0174	0	0.35812	3.6803
						57.1616	0	3.8		57.1616	0	0.356005	3.68167
						57.3058	0	3.8		57.3058	0	0.353889	3.68303
						57.45	0	3.8		57.45	0	0.351774	3.68439
						57.5942	0	3.8		57.5942	0	0.349658	3.68574
						57.7384	0	3.8		57.7384	0	0.347543	3.6871
						57.8826	0	3.8		57.8826	0	0.345428	3.68845
						58.0268	0	3.8		58.0268	0	0.343312	3.68979
						58.171	0	3.8		58.171	0	0.341197	3.69114
						58.3152	0	3.8		58.3152	0	0.339081	3.69248
						58.4594	0	3.8		58.4594	0	0.336966	3.69381
						58.6036	0	3.8		58.6036	0	0.33485	3.69515
						58.7478	0	3.8		58.7478	0	0.332735	3.69648
						58.892	0	3.8		58.892	0	0.330619	3.69781
						59.0363	0	3.8		59.0363	0	0.328504	3.69913
						59.1805	0	3.8		59.1805	0	0.326389	3.70046
						59.3247	0	3.8		59.3247	0	0.324273	3.70177
						59.4689	0	3.8		59.4689	0	0.322158	3.70309
						59.6131	0	3.8		59.6131	0	0.320042	3.7044
						59.7573	0	3.8		59.7573	0	0.317927	3.70571
						59.9015	0	3.8		59.9015	0	0.315811	3.70702
						60.0457	0	3.8		60.0457	0	0.313696	3.70832
						60.1899	0	3.8		60.1899	0	0.31158	3.70963
						60.3341	0	3.8		60.3341	0	0.309465	3.71092
						60.4783	0	3.8		60.4783	0	0.30735	3.71222
						60.6225	0	3.8		60.6225	0	0.305234	3.71351
						60.7667	0	3.8		60.7667	0	0.303119	3.7148
						60.9109	0	3.8		60.9109	0	0.301003	3.71609
						61.0551	0	3.8		61.0551	0	0.298888	3.71737
						61.1993	0	3.8		61.1993	0	0.296772	3.71865
						61.3435	0	3.8		61.3435	0	0.294657	3.71993
						61.4877	0	3.8		61.4877	0	0.292541	3.7212
						61.6319	0	3.8		61.6319	0	0.290426	3.72247
						61.7761	0	3.8		61.7761	0	0.288311	3.72374
						61.9203	0	3.8		61.9203	0	0.286195	3.72501
						62.0645	0	3.8		62.0645	0	0.28408	3.72627
						62.2087	0	3.8		62.2087	0	0.281964	3.72753
						62.3529	0	3.8		62.3529	0	0.279849	3.72879
						62.4971	0	3.8		62.4971	0	0.277733	3.73004
						62.6413	0	3.8		62.6413	0	0.275618	3.73129
						62.7855	0	3.8		62.7855	0	0.273503	3.73254
						62.9297	0	3.8		62.9297	0	0.271387	3.73378
						63.0739	0	3.8		63.0739	0	0.269272	3.73502
						63.2181	0	3.8		63.2181	0	0.267156	3.73626
						63.3623	0	3.8		63.3623	0	0.265041	3.7375
						63.5065	0	3.8		63.5065	0	0.262925	3.73873
						63.6507	0	3.8		63.6507	0	0.26081	3.73996
						63.7949	0	3.8		63.7949	0	0.258694	3.74119
						63.9391	0	3.8		63.9391	0	0.256579	3.74242
						64.0833	0	3.8		64.0833	0	0.254464	3.74364
						64.2275	0	3.8		64.2275	0	0.252348	3.74486
						64.3717	0	3.8		64.3717	0	0.250233	3.74607
						64.5159	0	3.8		64.5159	0	0.248117	3.74729
						64.6601	0	3.8		64.6601	0	0.246002	3.7485
						64.8043	0	3.8		64.8043	0	0.243886	3.74971
						64.9485	0	3.8		64.9485	0	0.241771	3.75091
						65.0927	0	3.8		65.0927	0	0.239655	3.75211
						65.2369	0	3.8		65.2369	0	0.23754	3.75331
						65.3811	0	3.8		65.3811	0	0.235425	3.75451
						65.5253	0	3.8		65.5253	0	0.233309	3.7557
						65.6695	0	3.8		65.6695	0	0.231194	3.75689
						65.8137	0	3.8		65.8137	0	0.229078	3.75808
						65.9579	0	3.8		65.9579	0	0.226963	3.75927
						66.1021	0	3.8		66.1021	0	0.224847	3.76045
						66.2463	0	3.8		66.2463	0	0.222732	3.76163
						66.3905	0	3.8		66.3905	0	0.220616	3.7628
						66.5347	0	3.8		66.5347	0	0.218501	3.76398
						66.679	0	3.8		66.679	0	0.216386	3.76515
						66.8232	0	3.8		66.8232	0	0.21427	3.76632
						66.9674	0	3.8		66.9674	0	0.212155	3.76748
						67.1116	0	3.8		67.1116	0	0.210039	3.76864
						67.2558	0	3.8		67.2558	0	0.207924	3.7698
						67.4	0	3.8		67.4	0	0.205808	3.77096
						67.5442	0	3.8		67.5442	0	0.203693	3.77212
						67.6884	0	3.8		67.6884	0	0.201577	3.77327
						67.8326	0	3.8		67.8326	0	0.199462	3.77442
						67.9768	0	3.8		67.9768	0	0.197347	3.77556
						68.121	0	3.8		68.121	0	0.195231	3.7767
						68.2652	0	3.8		68.2652	0	0.193116	3.77785
						68.4094	0	3.8		68.4094	0	0.191	3.77898
						68.5536	0	3.8		68.5536	0	0.188885	3.78012
						68.6978	0	3.8		68.6978	0	0.186769	3.78125
						68.842	0	3.8		68.842	0	0.184654	3.78238
						68.9862	0	3.8		68.9862	0	0.182539	3.78351
						69.1304	0	3.8		69.1304	0	0.180423	3.78462
						69.2746	0	3.8		69.2746	0	0.178308	3.78573
						69.4188	0	3.8		69.4188	0	0.176192	3.78683
						69.563	0	3.8		69.563	0	0.174077	3.78791
						69.7072	0	3.8		69.7072	0	0.171961	3.78897
						69.8514	0	3.8		69.8514	0	0.169846	3.79001
						69.9956	0	3.8		69.9956	0	0.16773	3.79103
						70.1398	0	3.8		70.1398	0	0.165615	3.79202
						70.284	0	3.8		70.284	0	0.1635	3.79298
						70.4282	0	3.8		70.4282	0	0.161384	3.79389
						70.5724	0	3.8		70.5724	0	0.159269	3.79475
						70.7166	0	3.8		70.7166	0	0.157153	3.79555
						70.8608	0	3.8		70.8608	0	0.155038	3.79628
						71.005	0	3.8		71.005	0	0.152922	3.79694
						71.1492	0	3.8		71.1492	0	0.150807	3.79753
						71.2934	0	3.8		71.2934	0	0.148691	3.79804
						71.4376	0	3.8		71.4376	0	0.146576	3.79849
						71.5818	0	3.8		71.5818	0	0.144461	3.79887
						71.726	0	3.8		71.726	0	0.142345	3.79918
						71.8702	0	3.8		71.8702	0	0.14023	3.79943
						72.0144	0	3.8		72.0144	0	0.138114	3.79963
						72.1586	0	3.8		72.1586	0	0.135999	3.79978
						72.3028	0	3.8		72.3028	0	0.133883	3.79989
						72.447	0	3.8		72.447	0	0.131768	3.79995
						72.5912	0	3.8		72.5912	0	0.129652	3.79999
						72.7354	0	3.8		72.7354	0	0.127537	3.8
						72.8796	0	3.8		72.8796	0	0.125422	3.8
						73.0238	0	3.8		73.0238	0	0.123306	3.8
						73.168	0	3.8		73.168	0	0.121191	3.8
						73.3122	0	3.8		73.3122	0	0.119075	3.8
						73.4564	0	3.8		73.4564	0	0.11696	3.8
						73.6006	0	3.8		73.6006	0	0.114844	3.8
						73.7448	0	3.8		73.7448	0	0.112729	3.8
						73.889	0	3.8		73.889	0	0.110613	3.8
						74.0332	0	3.8		74.0332	0	0.108498	3.8
						74.1774	0	3.8		74.1774	0	0.106383	3.8
						74.3217	0	3.8		74.3217	0	0.104267	3.8
						74.4659	0	3.8		74.4659	0	0.102152	3.8
						74.6101	0	3.8		74.6101	0	0.100036	3.8
						74.7543	0	3.8		74.7543	0	0.0979208	3.8
						74.8985	0	3.8		74.8985	0	0.0958054	3.8
						75.0427	0	3.8		75.0427	0	0.09369	3.8
						75.1869	0	3.8		75.1869	0	0.0915745	3.8
						75.3311	0	3.8		75.3311	0	0.0894591	3.8
						75.4753	0	3.8		75.4753	0	0.0873436	3.8
						75.6195	0	3.8		75.6195	0	0.0852282	3.8
						75.7637	0	3.8		75.7637	0	0.0831128	3.8
						75.9079	0	3.8		75.9079	0	0.0809973	3.8
						76.0521	0	3.8		76.0521	0	0.0788819	3.8
						76.1963	0	3.8		76.1963	0	0.0767664	3.8
						76.3405	0	3.8		76.3405	0	0.074651	3.8
						76.4847	0	3.8		76.4847	0	0.0725356	3.8
						76.6289	0	3.8		76.6289	0	0.0704201	3.8
						76.7731	0	3.8		76.7731	0	0.0683047	3.8
						76.9173	0	3.8		76.9173	0	0.0661892	3.8
						77.0615	0	3.8		77.0615	0	0.0640738	3.8
						77.2057	0	3.8		77.2057	0	0.0619583	3.8
						77.3499	0	3.8		77.3499	0	0.0598429	3.8
						77.4941	0	3.8		77.4941	0	0.0577275	3.8
						77.6383	0	3.8		77.6383	0	0.055612	3.8
						77.7825	0	3.8		77.7825	0	0.0534966	3.8
						77.9267	0	3.8		77.9267	0	0.0513811	3.8
						78.0709	0	3.8		78.0709	0	0.0492657	3.8
						78.2151	0	3.8		78.2151	0	0.0471502	3.8
						78.3593	0	3.8		78.3593	0	0.0450348	3.8
						78.5035	0	3.8		78.5035	0	0.0429194	3.8
						78.6477	0	3.8		78.6477	0	0.0408039	3.8
						78.7919	0	3.8		78.7919	0	0.0386885	3.8
						78.9361	0	3.8		78.9361	0	0.036573	3.8
						79.0803	0	3.8		79.0803	0	0.0344576	3.8
						79.2245	0	3.8		79.2245	0	0.0323422	3.8
						79.3687	0	3.8		79.3687	0	0.0302267	3.8
						79.5129	0	3.8		79.5129	0	0.0281113	3.8
						79.6571	0	3.8		79.6571	0	0.0259958	3.8
						79.8013	0	3.8		79.8013	0	0.0238805	3.8
						79.9455	0	3.8		79.9455	0	0.0217728	3.8
						80.0897	0	3.8		80.0897	0	0.0196934	3.8
						80.2339	0	3.8		80.2339	0	0.0176625	3.8
						80.3781	0	3.8		80.3781	0	0.015698	3.8
						80.5223	0	3.8		80.5223	0	0.0138161	3.8
						80.6665	0	3.8		80.6665	0	0.0120307	3.8
						80.8107	0	3.8		80.8107	0	0.0103537	3.8
						80.9549	0	3.8		80.9549	0	0.00879486	3.8
						81.0991	0	3.8		81.0991	0	0.00736206	3.8
						81.2433	0	3.8		81.2433	0	0.006061	3.8
						81.3875	0	3.8		81.3875	0	0.00489533	3.8
						81.5317	0	3.8		81.5317	0	0.00386669	3.8
						81.6759	0	3.8		81.6759	0	0.00297462	3.8
						81.8201	0	3.8		81.8201	0	0.00221664	3.8
						81.9644	0	3.8		81.9644	0	0.00158818	3.8
						82.1086	0	3.8		82.1086	0	0.00108265	3.8
						82.2528	0	3.8		82.2528	0	0.00069138	3.8
						82.397	0	3.8		82.397	0	0.00040367	3.8
						82.5412	0	3.8		82.5412	0	0.000206754	3.8
						82.6854	0	3.8		82.6854	0	8.58181e-05	3.8
						82.8296	0	3.8		82.8296	0	2.39967e-05	3.8
						82.9738	0	3.8		82.9738	0	2.3746e-06	3.8
						83.1035	0	3.8		83.1035	0	0	3.8
						83.2477	0	3.8		83.2477	0	0	3.8
						83.3919	0	3.8		83.3919	0	0	3.8
						83.5362	0	3.8		83.5362	0	0	3.8
						83.6804	0	3.8		83.6804	0	0	3.8
						83.8246	0	3.8		83.8246	0	0	3.8
						83.9688	0	3.8		83.9688	0	0	3.8
						84.113	0	3.8		84.113	0	0	3.8
						84.2572	0	3.8		84.2572	0	0	3.8
						84.4014	0	3.8		84.4014	0	0	3.8
						84.5456	0	3.8		84.5456	0	0	3.8
						84.6898	0	3.8		84.6898	0	0	3.8
						84.834	0	3.8		84.834	0	0	3.8
						84.9782	0	3.8		84.9782	0	0	3.8
						85.1224	0	3.8		85.1224	0	0	3.8
						85.2666	0	3.8		85.2666	0	0	3.8
						85.4108	0	3.8		85.4108	0	0	3.8
						85.555	0	3.8		85.555	0	0	3.8
						85.6992	0	3.8		85.6992	0	0	3.8
						85.8434	0	3.8		85.8434	0	0	3.8
						85.9876	0	3.8		85.9876	0	0	3.8
						86.1318	0	3.8		86.1318	0	0	3.8
						86.276	0	3.8		86.276	0	0	3.8
						86.4202	0	3.8		86.4202	0	0	3.8
						86.5644	0	3.8		86.5644	0	0	3.8
						86.7086	0	3.8		86.7086	0	0	3.8
						86.8528	0	3.8		86.8528	0	0	3.8
						86.997	0	3.8		86.997	0	0	3.8
						87.1412	0	3.8		87.1412	0	0	3.8
						87.2854	0	3.8		87.2854	0	0	3.8
						87.4296	0	3.8		87.4296	0	0	3.8
						87.5738	0	3.8		87.5738	0	0	3.8
						87.718	0	3.8		87.718	0	0	3.8
						87.8622	0	3.8		87.8622	0	0	3.8
						88.0064	0	3.8		88.0064	0	0	3.8

## Sheet: Extended data 10
Panel 10 b			Panel 10 d			Panel 10 f			Panel 10 h			Panel 10 j			Panel 10 l			Panel 10 p
Strain			% Change in cell area			% Change in nuclear area			% Change in cell area			% Change in cell area			% Change in Vimentin area			γH2Ax Intensity (a.u.)
Cell	Nucleus		Scramble	PUR4		Control	Glut Block		Control	Glut Block		GFP	Plectin 1f-8		Scramble	PUR4		Control NS	Control S	Glut NS	Glut S
0.100763	0.106873		21.1506	9.69787		-1.10783	3.81919		19.4447	8.24498		26.0943	26.6827		29.7702	0.628114		76.101	118.14	245.669	1531.03
0.120479	0.122475		23.4973	9.8769		-6.76874	8.72475		11.1852	10.9156		18.7489	36.0348		20.6818	14.9873		76.809	79.581	204.701	1852.11
0.109986	0.113667		17.8394	13.6428		4.35979	14.3283		14.9243	15.3278		26.619	20.9023		30.0987	28.9788		178.889	41.653	363.169	303.244
0.099231	0.0988726		11.7812	15.8253		3.11529	5.82582		26.4004	8.05238		24.345	27.8214		22.6419	36.6696		56.739	248.679	260.231	1440.7
0.0860254	0.0774167		28.5745	18.08		0.382269	7.07577		9.48953	10.9732		14.9539	21.602		10.5625	37.9871		294.162	153.128	1730.59	256.945
0.107483	0.0920128		18.56	14.207		-3.37454	14.486		3.66114	13.8937		12.413	22.5401		31.2572	8.43395		131.683	32.245	464.068	1026.34
0.104624	0.0838193		13.0917	17.5264		3.98774	3.81349		20.2745	5.67269		18.6632	19.6913		53.4758	-3.88588		64.92	591.214	312.146	431.922
0.127843	0.134098		23.0675	13.3938		-4.55271	10.1578		13.2025	7.11303		17.2758	15.7303		3.84467	8.10475		43.156	517.696	132.112	670.898
0.126611	0.0725279		13.3019	24.2546		3.51001	3.08506		16.8009	13.0342		25.088	20.3599		9.08962	-5.6226		81.045	168.055	408.752	1126.05
0.129524	0.130821		22.5056	18.0638		6.97421	5.85927		18.5907	15.9284		11.5146	23.3269		7.93939	10.226		190.026	97.998	96.749	1324.58
0.15733	0.146298		15.311	8.17618		6.22988	0.870339		16.7894	11.8692		25.1695	23.4927		11.8954	23.8043		170.839	328.402	1438.71	92.96
0.153039	0.144153		14.7688	5.11742		7.7324	1.82313		14.6946	16.5737		32.0566	18.8586		2.77792	9.85648		150.937	172.624	9.074	227.33
0.175583	0.174915		16.3111	21.4338		2.77887	2.29345		-5.62135	12.0151		23.1853	18.0493		17.515	-2.52521		104.742	218.056	102.151	2955.6
0.167327	0.189536		12.0917	26.9613		2.19507	3.86032		10.126	21.7943		27.144	13.5978		11.7386	2.2028		35.175	151.858	158.777	353.284
			20.517	18.9392		4.91851	19.5542		11.8267	16.7935		16.421	26.2718		13.8457	3.25178		250.377	26.519	74.217	212.612
			15.3236	5.19488		0.848167	2.19325		7.19329	3.10111		29.6711	20.0938		33.0338	-3.12176		130.486	51.484	96.465	549.73
			21.2881	23.4224		5.05752	6.08748		11.9629	24.3814		12.4097	17.5661		16.4879	9.49124		397.377	1265.82	332.337	586.848
			15.0015	14.1935		4.06389	16.2447		8.31684	22.2727		12.0737	24.6309		34.9294	10.8186		73.433	164.927	197.733	425.491
			13.3485	11.0212		0.352283	2.50442		13.9815	23.1454		21.3134	21.4657		33.889	29.2688		32.118	506.857	99.105	257.498
			16.5028	13.9645		-1.16134	6.51902		7.70696	13.6446		23.0636	28.2939		27.5999	21.2119		51.436	103.623	247.019	121.687
			17.7755	18.7801		-9.04094	8.66918		19.0871	12.6214		11.0534	26.4642		29.0469	5.98849		79.835	58.812	572.906	167.802
			23.6338	15.5773		12.8196	9.55777		18.64	11.8093		14.3122	18.3014		23.3504	21.6729		443.949	1344.41	215.91	2406.94
			25.1468	24.5133		8.53698	2.41018		17.8785	16.1394		17.9157	13.4306		37.6097	6.12112		268.323	903.384	157.601	357.256
			24.6526	9.54483		10.5859	2.30887		26.7613	13.6127		19.837	18.8296		70.5282	9.72746		89.249	566.944	347.502	477.6
			12.0101	22.5466		-1.30475	13.7215		32.1169	9.07235		19.8542	22.0004		13.8526	25.8282		465.071	102.944	327.613	2355.85
			21.637	20.026		2.56426	0.332692		12.3647	9.07752		15.8267	19.6727		-13.9121	5.58698		59.155	281.563	162.123	496.749
			11.0904	18.1915		-1.31904	5.45743		12.1949	14.8914		20.7685	25.2791		28.6802	20.0641		31.943	159.764	283.139	2848.43
			9.86172	22.9479		4.6887	2.71167		11.5885	14.4838		16.0438	19.7974		19.6792	25.8977		365.881	79.75	179.631	395.315
			13.3626	21.831		8.0645	5.89384		16.5323	12.9081		18.1318	13.9097		10.6688	12.9592		1627.28	125.781	1013.59	522.872
			14.1559	22.2335		3.22473	2.11593		17.0877	12.0626		18.0109	20.7949		25.863	20.5868		47.911	105.677	78.666	2711.07
			17.879	20.5182		3.08162	6.22503		8.18268	10.662		20.2986	19.9777		23.6263	5.53227		222.453	22.693	99.062	665.663
			13.4222	19.8735		11.6371	3.13075		18.8998	17.7495		6.24846	15.1116		18.0426	12.348		568.799	88.83	102.133	522.621
			12.2385	18.9002		1.79937	3.97494		9.00324	14.6101		19.4712	18.5325		16.976	-12.5762		57.863	114.004	61.73	894.568
			10.4063	17.1453		2.39623	4.12509		16.0886	27.6743		14.4605	15.8485		14.0245	18.9704		32.137	19.252	47.678	137.742
			22.148	16.5397		4.76823	5.86941		13.6385	20.5791		12.8735	12.8503		17.6832	23.5663		711.077	310.635	335.078	234.65
			15.355	12.9514		0.980511			11.6679			6.66244	14.282		14.8424	13.6864		288.506	62.456	93.262	494.188
			12.2855	12.8058		2.26156			16.4972			21.4353	13.635		37.7129	21.9459		121.282	132.02	119.762	1822.39
			13.5282	18.5533		0.582998			9.13125			6.08993	9.20803		26.0044	23.5754		1265.46	2.782	162.965	750.085
			13.852	17.9917		-2.74434			18.0708			16.4805	11.8609		46.4942	4.531		136.745	208.138	201.388	2254.01
			24.7186	11.3314		5.40066			15.1627			14.1745	13.4962		4.85481	6.3891		115.756	96.985	159.281	274.166
			17.9786	16.8501		1.49979			16.8584			12.4371	12.4155		4.21761	9.34325		390.151	131.205	1616.73	203.926
			22.6176	23.5641								8.11559	19.295		10.7337	12.2611		84.937	122.977	2009.84	3068.73
			22.567	17.0553								11.6559	21.2303		25.9551	6.3908		303.239	27.256	147.678	577.851
			17.7352	14.0681								6.92557	19.1745		4.32718	36.0708		69.488	81.403	231.721	1322.88
			25.9247	16.6997								21.2598	23.3605		39.2868	-9.62825		132.161	973.801	5.712	2127.31
			16.7355	21.1353								18.6064	15.833		29.9521	19.7458		1461.53	196.536	870.964	3651.92
			21.5532	24.0106									16.2612		43.1888	19.3761		49.044	39.703	1015.94	3952.87
				21.0433									17.6542		33.9342			48.807	49.88	60.238	152.561
				12.0117									25.1659		19.7775			128.245	432.042	74.367	306.887
				15.6879									20.6336		21.4946			76.192	226.118	153.625	626.406
				22.8762									12.3149					584.651	316.321	485.438	206.325
																		298.646	143.201	2014.96	869.274
																		-4.117	323.581	115.725	3789.41
																		83.779	36.477	358.321	376.121
																		113.678	191.287	73.044	351.754
																		161.859	108.554	229.46	2699.75
																		989.817	194.22	1592.96	231.856
																		329.808	141.847	447.905	618.549
																		457.044	200.975	408.718	153.979
																		50.347	1633.92	221.894	249.244
																		54.691	189.948	430.511	1983.89
																		146.808	101.567	762.073	165.913
																		298.355	677.297	24.229	1618.56
																		253.181	941.479	1993.17	1886.37
																		64.505	84.849	183.082	591.562
																		62.156	122.21	9.272	406.026
																		91.328	144.245	1182.58	247.637
																		87.044	226.357	169.137	106.882
																		410.194	116.767	132.006	252.543
																		46.155	99.331	1873.85	83.651
																		1563.92	44.918	163.628	163.158
																		146.108	119.323	331.383	132.182
																		639.86	547.56	1391.26	526.705
																		481.402	219.936	86.439	4004.38
																		143.101	728.298	102.866	72.945
																		315.065	31.279	188.737	436.558
																		695.105	733.028	1745.65	58.803
																		108.253	169.535	1737.64	269.463
																		96.927	74.132	1370.45	1785.72
																		154.981	61.78	98.335	1567.12
																		91.116	1160.15	923.765	135.602
																		128.159	139.602	255.225	122.007
																		406.194	45.085	152.424	198.846
																		1712.59	95.537	1260.98	2407.81
																		526.964	46.475	109.485	1838.1
																		719.427	103.754	606.85	122.857
																		82.346	95.897	250.057	128.083
																		419.192	53.957	117.277	118.574
																		75.143	151.22	1560.2	1442.79
																		212.408	44.253	197.664	1773.27
																		124.364	679.614	314.308	1613.35
																		66.08	39.435	559.193	101.934
																		82.713	496.978	245.503	605.446
																		110.693	666.536	135.076	335.595
																		438.581	255.307	1092.5	132.075
																		432.505	100.044	118.192	1001.19
																		1060.04	128.214	975.651	1612.22
																		67.045	140.016	145.646	1468.74
																		674.303	138.096	1035.27	1773.23
																		59.423	41.803	1863.46	93.839
																		930.784	338.931	1397.64	286.074
																		72.804	187.783	1105.07	383.025
																		27.496	1289.31	264.217	1567.7
																		68.015	423.643	110.814	219.316
																		39.422	189.495	211.617	70.785
																		105.536	64.116	240.966	99.69
																		141.217	77.364	163.093	1532.36
																		840.534	135.606	1457.08	215.786
																		53.436	62.623	1248.89	110.186
																		269.941	188.034	235.388	142.075
																		98.503	108.602	991.491	116.936
																		30.848	398.049	327.089	1674.46
																		475.006	1074.39	43.298	59.264
																		23.215	62.942	148.29	605.283
																		110.595	239.026	230.731	2569.47
																		33.829	130.486	374.966	1469.6
																		212.141	286.154	746.652	141.869
																		386.15	-16.195	433.968	132.822
																		68.988	143.866	289.059	943.374
																		55.536	96.094	471.107	977.516
																		63.62	614.954	208.112	132.586
																		126.029	97.894	585.719	160.229
																		57.102	201.226	114.73	505.893
																		150.757	93.534	357.096	32.373
																		94.453	51.265	262.007	153.809
																		133.385	205.849	300.731	172.994
																		44.998	82.617	297.358	311.133
																		97.903	208.864	2326.35	948.951
																		238.618	120.55	2145.01	1014.89
																		34.177	234.548	790.367	92.576
																		531.047	68.972	349.604	146.439
																		12.078	646.324	244.863	759.486
																		203.74	379.977	1437.96	1558.2
																		68.439	70.453	424.406	978.159
																		102.003	205.265	508.462	1102.71
																		78.66	58.317	179.872	102.592
																		119.281	109.255	249.417	71.029
																		182.217	192.039	573.039	585.745
																		86.764		1081	1338.68
																		153.807		267.19	32.732
																		98.48		525.358
																		504.098		1176.56
																		130.479		463.515
																		592.483		114.441
																		44.063		252.538
																		139.496		250.341
																		477.334		883.693
																		1014.96		88.289
																		103.68		298.813
																		87.59		401.049
																		574.652		214.641
																		58.631		238.053
																		100.303		189.518
																		217.843		249.368
																		50.944		478.705
																		362.406		396.746
																				1131.91
																				239.039
																				411.885
																				3427.87
																				617.724
																				341.251
																				1029.29
																				569.745
																				548.017
																				1341.42
																				496.639
																				441.662
																				1623.34
																				923.729
																				373.043
																				243.902
																				256.831
																				102.619
																				1090.09
																				463.126
																				67.746
																				1551.3
																				248.074
																				1200.96
																				159.848
																				899.408
																				263.684
																				318.705
																				612.847
																				338.745
																				157.597
																				80.775
																				406.215
																				164.778
																				337.841
																				159.852
																				1390.17
																				241.183
																				67.012
																				222.435
